# Supplementary material for: Ecto- and endoparasite induce similar chemical and brain neurogenomic responses in the honey bee (Apis mellifera)
Source: BMC Ecol. 2013 Jul 17;13:25. doi: 10.1186/1472-6785-13-25 (PMC3725162; doi:10.1186/1472-6785-13-25)
Supplement: Additional file 1: Table S1 — Relative proportion of each CHC compound in control and Nosema or Varroa parasitized bees. Changes in proportion induced by parasitism were determined with Mann–Whitney U tests (P < 0.05 are in bold). [file 1472-6785-13-25-S1.xlsx]

## Sheet: Nosema
	Colony 98						Colony 120						Colony 231
	Day 5			Day 10			Day 5			Day 10			Day 5			Day 10
	Control	Nosema	p-value	Control	Nosema	p-value	Control	Nosema	p-value	Control	Nosema	p-value	Control	Nosema	p-value	Control	Nosema	p-value
Heneicosane	0.15+0.01	0.20+0.04	0.55	0.27+0.04	0.37+0.05	0.09	0.36+0.05	0.27+0.03	0.49	0.17+0.02	0.18+0.01	0.27	0.14+0.02	0.18+0.02	0.10	0.28+0.03	0.22+0.02	0.18
Tricosene Isomer 1	7.22+2.69	5.12+2.07	0.89	1.18+0.52	3.60+1.48	0.05	1.65+0.62	2.46+0.86	0.74	4.94+1.49	12.9+3.03	0.08	3.28+1.22	2.35+0.94	0.38	7.74+1.97	12.2+2.97	0.22
Tricosene Isomer 2	0.33+0.05	0.40+0.10	0.89	0.92+0.16	0.73+0.11	0.57	0.47+0.08	0.85+0.11	0.01	0.34+0.04	0.74+0.14	<0.01	0.97+0.15	1.11+0.30	0.89	0.33+0.05	0.62+0.07	<0.01
Tricosane	1.24+0.11	1.31+0.14	0.98	1.70+0.19	2.03+0.17	0.12	1.69+0.10	2.54+0.90	0.93	1.16+0.07	1.24+0.09	0.35	1.24+0.16	1.43+0.13	0.16	2.54+0.28	1.72+0.14	0.03
Pentacosene	0.84+0.18	0.81+0.18	0.71	1.26+0.22	0.87+0.15	0.15	0.61+0.08	1.08+0.18	0.03	0.74+0.12	1.64+0.22	<0.01	0.79+0.11	1.55+0.38	0.20	0.68+0.14	1.07+0.20	0.14
Pentacosane	0.52+0.09	0.47+0.09	0.32	0.76+0.13	0.48+0.08	0.19	0.33+0.05	0.63+0.10	0.01	0.47+0.10	1.01+0.13	<0.01	0.43+0.06	1.38+0.35	0.01	0.38+0.07	0.63+0.11	0.08
Heptacosene	1.91+0.11	1.93+0.14	0.84	2.33+0.28	2.16+0.13	0.69	2.25+0.22	2.30+0.09	0.29	1.85+0.12	1.78+0.16	0.93	1.92+0.14	1.92+0.16	0.93	2.61+0.15	2.26+0.13	0.18
Heptacosane	6.52+0.45	6.54+0.58	0.98	8.71+1.16	8.17+0.59	1.00	8.16+0.96	8.16+0.66	0.69	6.83+0.71	5.87+0.50	0.29	5.86+0.41	5.56+0.47	0.44	9.77+0.75	8.10+0.58	0.11
11,13-methyl-heptacosane	0.65+0.06	0.53+0.05	0.13	1.13+0.10	1.11+0.07	0.98	0.94+0.06	0.92+0.07	0.93	0.49+0.04	0.52+0.03	0.29	0.71+0.04	0.66+0.03	0.35	1.29+0.05	1.49+0.10	0.09
Nonacosane	7.48+0.55	6.72+0.44	0.32	7.41+0.47	7.03+0.18	0.41	8.31+0.50	7.97+0.39	0.79	8.62+0.65	8.11+0.49	0.89	8.13+0.55	7.55+0.36	0.44	8.99+0.45	8.21+0.57	0.35
11, 13,15-methyl-nonacosane	0.55+0.05	0.44+0.04	0.13	1.10+0.12	1.13+0.08	0.61	1.01+0.06	1.07+0.08	0.61	0.44+0.04	0.45+0.02	0.41	0.63+0.03	0.59+0.03	0.41	1.40+0.07	1.49+0.12	0.89
Tricontane	0.33+0.02	0.29+0.02	0.24	0.33+0.02	0.31+0.01	0.57	0.42+0.03	0.34+0.01	0.06	0.34+0.01	0.32+0.02	0.44	0.37+0.02	0.36+0.01	0.80	0.37+0.02	0.34+0.01	0.48
Hentriacontene Isomer 1	9.44+0.38	8.23+0.60	0.18	7.48+0.40	7.63+0.32	0.79	6.95+0.38	6.98+0.42	0.98	8.65+0.43	8.68+0.50	0.80	9.62+0.48	9.34+0.34	0.51	6.90+0.25	6.93+0.34	0.80
Hentriacontene isomer 2	7.32+0.31	6.72+0.46	0.55	6.05+0.25	6.18+0.28	0.83	6.12+0.34	5.78+0.38	0.65	7.22+0.32	7.17+0.36	1.00	7.82+0.25	8.04+0.16	0.67	5.77+0.13	5.76+0.23	0.71
Hentriacontane	9.36+0.71	8.22+0.55	0.32	9.59+0.46	8.76+0.43	0.17	11.1+1.09	10.6+0.43	0.93	11.2+0.61	10.6+0.91	0.22	11.0+0.75	10.9+0.67	0.93	9.71+0.63	9.42+0.56	0.80
11, 13,15-methyl-hentriacontane	0.42+0.03	0.35+0.02	0.14	0.76+0.07	0.80+0.05	0.74	0.70+0.06	0.78+0.06	0.41	0.37+0.03	0.35+0.02	0.98	0.49+0.03	0.48+0.04	0.84	0.88+0.04	0.91+0.06	0.93
Dotriacontane	0.52+0.02	0.42+0.03	0.06	0.52+0.05	0.40+0.02	0.04	0.37+0.03	0.39+0.02	0.88	0.33+0.01	0.36+0.02	0.48	0.47+0.02	0.39+0.02	0.07	0.80+0.16	0.47+0.04	0.18
Tritriacont-diene	7.58+0.41	5.98+0.48	0.03	4.16+0.42	4.36+0.32	0.79	3.74+0.44	4.60+0.39	0.13	5.27+0.49	4.87+0.36	0.71	6.88+0.68	6.16+0.44	0.63	3.70+0.22	3.77+0.22	0.98
Tritriacontene	34.0+1.44	33.7+1.59	0.84	40.0+1.78	40.0+1.38	0.65	38.8+1.51	37.8+1.09	0.35	35.6+1.58	29.2+0.89	<0.01	34.5+1.27	35.3+1.22	0.89	31.5+0.96	30.5+1.76	0.67
Tritriacontane	2.84+0.25	4.61+1.96	0.93	3.36+0.23	2.96+0.22	0.26	3.78+0.63	3.11+0.21	0.83	3.36+0.26	2.66+0.22	0.06	3.48+0.39	3.41+0.31	1	2.91+0.29	2.69+0.22	0.8
11,13,15,17 -methyl-tritriacontane	0.62+0.04	6.85+3.27	0.14	0.87+0.07	0.73+0.08	0.29	0.52+0.07	0.53+0.06	1	0.60+0.08	0.47+0.08	0.32	0.49+0.08	0.50+0.06	0.98	0.76+0.06	0.54+0.08	0.08

## Sheet: Varroa
	Colony 98			Colony 120			Colony 231
	Control	Varroa	p-value	Control	Varroa	p-value	Control	Varroa	p-value
Heneicosane	0.41+0.04	0.59+0.03	<0.01	0.42+0.03	1.01+0.37	<0.01	0.41+0.03	0.53+0.05	0.08
Tricosene Isomer 1	1.21+0.46	0.84+0.43	0.21	1.27+0.26	1.11+0.28	0.67	1.42+0.30	0.35+0.12	<0.01
Tricosene Isomer 2	0.39+0.03	0.40+0.05	0.79	0.43+0.04	0.60+0.04	0.01	0.40+0.04	0.48+0.03	0.34
Tricosane	2.73+0.16	3.08+0.43	0.06	3.16+0.19	4.22+0.28	0.01	2.84+0.15	4.07+0.22	<0.01
Pentacosene	0.39+0.02	0.69+0.03	<0.01	0.52+0.04	0.64+0.05	0.07	0.50+0.02	0.44+0.04	0.24
Pentacosane	4.09+0.26	4.55+0.26	0.47	4.43+0.17	4.93+0.28	0.26	3.79+0.12	4.86+0.14	<0.01
Heptacosene	0.39+0.04	0.52+0.04	0.04	0.36+0.04	0.41+0.05	0.34	0.37+0.04	0.47+0.04	0.19
Heptacosane	14.0+0.95	11.2+0.74	0.05	12.6+0.53	12.9+0.46	0.62	10.3+0.31	14.6+0.72	<0.01
11,13-methyl-heptacosane	1.84+0.11	2.27+0.16	0.07	2.07+0.11	2.34+0.14	0.14	2.17+0.10	2.40+0.14	0.26
Nonacosane	11.5+0.62	9.92+0.31	0.08	9.88+0.29	10.0+0.32	0.84	10.0+0.37	11.5+0.53	0.05
11, 13,15-methyl-nonacosane	1.90+0.14	2.29+0.17	0.14	1.87+0.11	2.18+0.14	0.14	2.15+0.11	2.36+0.13	0.21
Tricontane	1.79+0.11	1.77+0.10	0.97	1.64+0.14	1.54+0.15	0.58	1.66+0.08	1.84+0.12	0.24
Hentriacontene Isomer 1	8.22+0.53	8.78+0.40	0.37	7.99+0.29	6.98+0.24	0.03	9.35+0.17	7.67+0.26	<0.01
Hentriacontene isomer 2	6.27+0.37	6.78+0.27	0.31	6.56+0.15	5.64+0.10	<0.01	7.30+0.18	5.75+0.16	<0.01
Hentriacontane	11.6+0.56	10.6+0.67	0.24	10.6+0.58	11.0+0.37	0.34	10.3+0.53	10.9+0.50	0.51
11, 13,15-methyl-hentriacontane	0.89+0.07	1.05+0.08	0.19	0.81+0.05	0.97+0.06	0.1	0.97+0.05	1.08+0.06	0.19
Dotriacontane	0.20+0.04	0.28+0.03	0.11	0.19+0.02	0.34+0.03	<0.01	0.28+0.04	0.34+0.09	0.79
Tritriacont-diene	1.65+0.15	2.74+0.21	<0.01	3.35+0.35	2.49+0.12	0.01	2.65+0.17	2.06+0.31	<0.01
Tritriacontene	27.6+1.31	28.2+1.13	0.71	28.4+0.80	26.6+1.14	0.17	30.1+0.82	25.5+1.07	<0.01
Tritriacontane	2.35+0.22	2.74+0.36	0.58	2.89+0.25	3.42+0.22	0.29	2.18+0.07	2.18+0.11	0.97
11,13,15,17 -methyl-tritriacontane	0.31+0.03	0.41+0.03	0.07	0.40+0.05	0.45+0.04	0.4	0.40+0.08	0.36+0.03	1
