# Supplementary material for: Ecto- and endoparasite induce similar chemical and brain neurogenomic responses in the honey bee (Apis mellifera)
Source: BMC Ecol. 2013 Jul 17;13:25. doi: 10.1186/1472-6785-13-25 (PMC3725162; doi:10.1186/1472-6785-13-25)
Supplement: Additional file 2: Table S2S2 — Percentage of correct assignments of Nosema-infected and control bees based on their cuticular hydrocarbons profiles. In the treatment column, 5 and 10 indicate the age of the bees. The last four columns show the number of bees classified in the different group treatment by the discriminant analysis. The experiment was repeated on bees from 3 different colonies. Table S3 Percentage of correct assignments of Varroa-infested and control bees based on their cuticular hydrocarbons profiles. The last six columns show the number of bees classified in the different group treatment by the discriminant analysis. The numbers 98, 120 and 231 indicate the colony origin of the bees. [file 1472-6785-13-25-S2.xlsx]

## Sheet: N. ceranae vs control
Honey bee gene	Gene symbol	Gene description	Fly ortholog	log2 Fold Change	P-value	Adjusted P-value	Nurse/Forager List
GB19646	LOC410266	replication factor C subunit 5-like	FBgn0032244	-4.69916	1.53763e-21	7.14844e-18	Nurse
GB18432	LOC724467	iron-sulfur cluster assembly 2 homolog, mitochondrial-like	FBgn0039205	-4.50329	7.24539e-24	6.73677e-20
-	LOC100576185	hypothetical protein LOC100576185	-	-2.85775	8.55306e-12	1.59053e-08
GB10542	LOC724431	probable dolichyl-P-Man:Man(7)GlcNAc(2)-PP-dolichyl-alpha-1,6-mannosyltransferase-like	FBgn0037743	-2.08783	1.22097e-10	1.8921e-07
GB19708	LOC411167	cysteinyl-tRNA synthetase, cytoplasmic-like	-	-1.76605	1.00712e-09	1.33774e-06
GB18312	LOC406114	alpha-amylase	FBgn0000079	-1.73542	2.7874e-09	3.23966e-06
GB15055	Vhdl	larval-specific very high density lipoprotein	-	-1.52367	5.67481e-05	0.0219851
GB13789	Mrjp6	major royal jelly protein 6	-	-1.2276	5.44868e-06	0.00298011
GB10781	TfIIFbeta	transcription factor TFIIFbeta	FBgn0010421	-1.1086	0.000256152	0.0430352
-	LOC100576335	hypothetical LOC100576335	-	-1.09487	0.000152847	0.0323755
GB17801	LOC408678	OTU domain-containing protein 7B-like	-	-1.05843	0.000198498	0.0384508
-	LOC100578425	hypothetical protein LOC100578425	-	-1.02222	0.000186489	0.0368931
GB15339	LOC412617	thyroid receptor-interacting protein 6-like	FBgn0011642	0.923359	0.00025807	0.0430352	Nurse
GB19497	LOC726262	adenylate cyclase type 8-like	FBgn0024150	0.925367	0.000248997	0.0430352
GB16010	LOC551987	putative RNA-binding protein Luc7-like 2-like	FBgn0036734	0.942469	0.000150953	0.0323755
GB14162	Sap30	SIN3-associated polypeptide 30	FBgn0030788	0.956162	0.000222225	0.0410748
-	Rpl41	ribosomal protein L41	-	0.9662	0.000156689	0.0323755
GB19392	Def1	defensin 1	-	0.991785	8.28728e-05	0.0257686
GB12032	LOC552433	ATP-binding cassette sub-family B member 8, mitochondrial-like	FBgn0030403	1.00673	0.000214492	0.040701
GB16862	LOC725171	hypothetical protein LOC725171	FBgn0050159	1.01715	0.000150662	0.0323755
GB13968	LOC411679	kelch-like ECH-associated protein 1-like	FBgn0038475	1.01787	8.34517e-05	0.0257686
GB10637	LOC410429	mannose-P-dolichol utilization defect 1 protein homolog	FBgn0031662	1.03803	0.000155964	0.0323755	Nurse
GB19068	LOC551273	lysosomal Pro-X carboxypeptidase-like	FBgn0032864	1.04872	0.000102304	0.0259294	Nurse
GB12443	LOC410135	hypothetical protein LOC410135	FBgn0031858	1.05804	6.72948e-05	0.0240657
-	LOC100579052	mitochondrial-processing peptidase subunit beta-like	-	1.06946	8.86852e-05	0.0257686
GB19418	LOC406081	glucose oxidase	-	1.07292	1.34017e-05	0.00655838
GB15052	LOC552736	phosphoglycerate mutase	FBgn0014869	1.07912	4.14578e-05	0.0183559
GB19787	LOC725108	hypothetical protein LOC725108	-	1.08269	8.78537e-05	0.0257686	Nurse
GB15477	LOC413110	DNA-directed RNA polymerases I, II, and III subunit RPABC1-like	FBgn0033571	1.10526	4.47932e-05	0.0188597
-	LOC100576554	uncharacterized protein C7orf63 homolog	-	1.12502	0.000263821	0.0430352
GB18082	LOC724781	hypothetical protein LOC724781	-	1.13003	4.66523e-05	0.0188597	Forager
GB16389	LOC725478	hypothetical protein LOC725478	FBgn0037747	1.16222	0.000260246	0.0430352
GB17135	LOC410069	hypothetical protein LOC410069	FBgn0038977	1.20749	6.16241e-05	0.0229192	Forager
-	LOC100576100	leucine-rich repeat-containing protein 67-like	-	1.21935	0.000100899	0.0259294
GB13575	torp4a	torsin-like protein	FBgn0025615	1.22598	8.04666e-05	0.0257686
-	LOC724900	hypothetical protein LOC724900	-	1.23673	0.000225297	0.0410748
-	LOC100578552	hypothetical protein LOC100578552	-	1.30755	0.000134293	0.0320168
-	LOC100576845	hypothetical LOC100576845	-	1.32244	0.000123462	0.0302092
GB14444	LOC724907	1-acyl-sn-glycerol-3-phosphate acyltransferase alpha-like	-	1.32906	3.86326e-05	0.0179603
GB15768	LOC726418	flavin-containing monooxygenase FMO GS-OX-like 3-like	-	1.37351	1.27444e-05	0.00655838
GB10013	LOC410726	putative E3 ubiquitin-protein ligase UBR7-like	FBgn0032635	1.37483	0.000103182	0.0259294
-	LOC100577512	hypothetical protein LOC100577512	-	1.37863	0.000230323	0.0411835
GB13123	LOC410246	netrin receptor UNC5B-like	-	1.40796	3.68822e-07	0.000353103
GB18468	Pban	pheromone biosynthesis-activating neuropeptide	-	1.46331	2.78655e-06	0.00172729
GB14125	LOC413924	glyceraldehyde-3-phosphate dehydrogenase 1-like	-	1.48275	0.000149449	0.0323755
GB10387	Pxd	peroxidase	FBgn0004577	1.54128	7.83056e-05	0.0257686
GB13587	Obp4	odorant binding protein 4	-	1.56331	1.61104e-06	0.0011476	Forager
GB15964	LOC552829	phospholipase B1, membrane-associated-like	-	1.56374	0.000183458	0.0368931
GB10779	LOC413907	hypothetical protein LOC413907	-	1.57647	0.000101969	0.0259294
-	LOC100577291	hypothetical protein LOC100577291	-	1.63802	5.30726e-06	0.00298011
GB30203	Apd-3	apidermin 3	-	1.68416	1.55089e-06	0.0011476
GB10753	LOC551879	phospholipase B1, membrane-associated-like	-	1.80866	8.06367e-07	0.0006816
GB19866	LOC406105	esterase A2	-	1.86726	1.72794e-06	0.0011476
GB11550	LOC552685	hypothetical LOC552685	FBgn0038819	1.94324	9.60047e-05	0.0259294
-	LOC100578809	hypothetical protein LOC100578809	-	3.41002	7.05354e-17	1.6396e-13
GB11658	LOC408608	hypothetical LOC408608	-	4.69625	3.79762e-07	0.000353103
GB19083	LOC412162	armadillo repeat-containing protein 4-like	FBgn0031905	7.06073	4.99019e-17	1.54663e-13

## Sheet: V. destructor vs control
Honey bee gene	Gene symbol	Gene description	Fly ortholog	log2 Fold Change	P-value	Adjusted P-value	Nurse/Forager List
GB15055	Vhdl	larval-specific very high density lipoprotein	-	-2.89434	2.04435e-20	2.36838e-17
GB14888	Mrjp1	major royal jelly protein 1	-	-2.87894	1.38307e-72	1.28183e-68
GB10161	LOC725215	venom acid phosphatase Acph-1-like	-	-2.82746	2.15324e-10	7.67547e-08
-	Hex70a	hexamerin 70a	-	-2.76584	1.4263e-24	3.30473e-21
GB13999	Vg	vitellogenin	-	-2.68207	2.55875e-22	4.7429e-19
GB18323	LOC406144	abaecin	-	-2.52233	1.57678e-11	6.37445e-09	Forager
-	LOC725969	hypothetical protein LOC725969	-	-2.48114	2.43381e-05	0.00157738
GB17538	LOC406142	hymenoptaecin	-	-2.24681	1.9498e-46	9.03537e-43
GB16459	Mrjp3	major royal jelly protein 3	-	-2.15738	2.63113e-09	6.7737e-07
GB11768	Mrjp4	major royal jelly protein 4	-	-2.0844	1.55147e-38	4.79301e-35
-	Obp14	odorant binding protein 14	-	-2.07533	8.561e-22	1.32239e-18
GB11340	LOC551268	pancreatic triacylglycerol lipase-like	FBgn0031691	-2.01969	1.41952e-06	0.000154778	Forager
-	LOC100576797	acyl-CoA Delta(11) desaturase-like	-	-1.97124	1.40721e-06	0.000154778
-	LOC100577767	hypothetical LOC100577767	-	-1.91587	1.87676e-12	9.15462e-10
GB12259	LOC408474	apyrase	FBgn0030264	-1.91341	7.9129e-05	0.00421475	Forager
GB17068	LOC409740	clavesin-1-like	-	-1.79701	0.000302434	0.0120298
GB14764	LOC726699	hypothetical protein LOC726699	FBgn0038073	-1.72925	0.00152069	0.0369914
GB11022	Mrjp7	major royal jelly protein 7	-	-1.58979	1.40295e-20	1.8575e-17
-	Kr-h1	kruppel homolog 1	-	-1.55042	4.55513e-05	0.00272368
-	LOC100577056	hypothetical protein LOC100577056	-	-1.52873	5.12117e-09	1.217e-06
GB30179	Or20	odorant receptor 20	-	-1.50666	0.000980139	0.0271974
GB20112	Cdc42	Cdc42 homolog	FBgn0010341	-1.48578	1.54018e-06	0.000164074
GB13360	lox2	lysyl oxidase-like 2	FBgn0034660	-1.47776	3.68881e-08	6.73473e-06
-	LOC100576099	carbohydrate sulfotransferase 11-like	-	-1.45182	1.13993e-07	1.82153e-05
GB14420	crp	cropped	FBgn0001994	-1.43325	4.54396e-09	1.11584e-06
GB19646	LOC410266	replication factor C subunit 5-like	FBgn0032244	-1.42513	1.87637e-06	0.000195396
GB19951	LOC727287	hypothetical protein LOC727287	FBgn0024288	-1.40808	0.00206148	0.0442294
GB30203	Apd-3	apidermin 3	-	-1.35078	0.00171883	0.0395289
-	LOC100578672	hypothetical protein LOC100578672	-	-1.34442	1.945e-07	2.86131e-05
-	LOC100576387	hypothetical protein LOC100576387	-	-1.3035	5.19462e-06	0.000471998
-	LOC727045	major royal jelly protein 3-like	-	-1.30342	2.01149e-15	1.43404e-12
GB10708	LOC408807	hypothetical LOC408807	-	-1.29684	2.44376e-16	2.05898e-13
GB10622	Mrjp5	major royal jelly protein 5	-	-1.27561	9.16232e-16	7.07637e-13
-	LOC100576185	hypothetical protein LOC100576185	-	-1.24117	3.01849e-05	0.00191612
GB17920	LOC726225	aldose 1-epimerase-like	-	-1.23922	8.31044e-10	2.6559e-07
GB13979	NimC2	nimrod C2	-	-1.2299	9.36031e-07	0.000114147
GB10421	LOC411186	synaptic vesicle glycoprotein 2C-like	FBgn0037829 FBgn0051272 FBgn0040350	-1.2245	7.59881e-05	0.00407086
-	LOC100577456	fibrillin-2-like	-	-1.17494	0.000444302	0.0159049
-	LOC100576307	zinc finger protein 714-like	-	-1.15498	1.3869e-06	0.000154778
-	LOC100578425	hypothetical protein LOC100578425	-	-1.15329	7.71886e-13	4.14092e-10
GB15807	LOC409736	methylmalonate-semialdehyde dehydrogenase [acylating]-like protein	FBgn0023537	-1.14942	6.0512e-10	2.00295e-07	Nurse
GB19195	LOC409885	neuropeptide Y receptor-like	FBgn0029873	-1.14839	9.77938e-07	0.000116199
GB14638	dyl	dusky-like	FBgn0066365	-1.12766	3.82933e-07	5.21915e-05
GB12076	LOC724914	hypothetical protein LOC724914	FBgn0010109	-1.12034	0.00046225	0.0162278
-	LOC100577289	hypothetical protein LOC100577289	-	-1.09303	4.85017e-08	8.48139e-06
-	LOC100577019	protein quiver-like	-	-1.06867	4.24053e-07	5.69584e-05
-	LOC100578583	transient receptor potential-gamma protein-like	-	-1.05987	0.000309707	0.0122143
-	LOC100576335	hypothetical LOC100576335	-	-1.05665	1.67846e-09	4.44457e-07
GB16869	LOC412767	circadian clock-controlled protein-like	FBgn0037289	-1.05618	0.00221779	0.0462939
GB18047	LOC410755	tyramine receptor-like	FBgn0038542	-1.05549	1.07508e-08	2.16605e-06
-	LOC100578395	hypothetical LOC100578395	-	-1.05426	1.61133e-06	0.000169702
-	LOC725309	hypothetical protein LOC725309	-	-1.05244	1.50382e-09	4.09922e-07
GB13789	Mrjp6	major royal jelly protein 6	-	-1.05109	6.17427e-11	2.3843e-08
GB18800	LOC408272	monocarboxylate transporter 9-like	FBgn0031010	-1.04951	2.64348e-08	5.21271e-06
GB10542	LOC724431	probable dolichyl-P-Man:Man(7)GlcNAc(2)-PP-dolichyl-alpha-1,6-mannosyltransferase-like	FBgn0037743	-1.04688	4.05033e-08	7.21894e-06
GB18312	LOC406114	alpha-amylase	FBgn0000079	-1.04685	2.58098e-10	8.85944e-08
GB17420	Or58	odorant receptor 58	-	-1.03142	0.00038338	0.0145027
GB14645	NimC1	nimrod C1	FBgn0039484	-1.02961	7.16701e-09	1.5572e-06
GB14540	LOC413295	putative fatty acyl-CoA reductase CG5065-like	FBgn0039131	-1.01794	2.0337e-05	0.00138591
GB11403	LOC408395	venom carboxylesterase-6-like	FBgn0029690	-0.994384	1.82131e-05	0.00128854
GB10066	NLG-2	neuroligin 2	FBgn0031866	-0.991543	0.000217507	0.0092068
GB11092	Obp17	odorant binding protein 17	FBgn0034474	-0.967629	0.001917	0.0425041
GB18334	LOC725725	hypothetical protein LOC725725	-	-0.96236	1.10326e-05	0.000881467
-	LOC100577319	hypothetical LOC100577319	-	-0.950195	0.000783813	0.0234335
-	LOC100578934	hypothetical protein LOC100578934	-	-0.94498	0.000713553	0.022044
-	LOC100578169	hypothetical protein LOC100578169	-	-0.93795	0.00158308	0.0377346
-	LOC100577631	hypothetical LOC100577631	-	-0.933957	1.06369e-05	0.00085724
GB13604	GABA-B-R2	metabotropic GABA-B receptor subtype 2	FBgn0027575	-0.925827	1.80488e-05	0.00128854
GB15464	AGO2	argonaute 2	FBgn0046812	-0.919037	7.2248e-09	1.5572e-06
GB12224	LOC411722	endoplasmic reticulum-Golgi intermediate compartment protein 2-like	FBgn0024983	-0.917016	1.69522e-07	2.5375e-05
-	LOC100576569	hypothetical protein LOC100576569	-	-0.910875	0.0011594	0.0309664
GB11536	LOC724983	aristaless-like homeobox	FBgn0030058	-0.910509	0.000162864	0.00758504
GB11583	LOC725898	HSPB1-associated protein 1-like	FBgn0039540	-0.907747	1.60966e-05	0.001184
GB14686	MED24	mediator of RNA polymerase II transcription subunit 24	FBgn0035851	-0.902196	2.37563e-05	0.00156152
GB18494	LOC408622	phenylalanine hydroxylase	FBgn0001208	-0.898291	4.98603e-06	0.000462106	Nurse
GB19729	LOC724543	cytochrome c, testis-specific-like	-	-0.895893	0.00136187	0.0343918
GB17394	LOC410829	retinal-specific ATP-binding cassette transporter-like	FBgn0083956	-0.895162	2.59532e-06	0.000258639
GB15767	LOC552566	1-acyl-sn-glycerol-3-phosphate acyltransferase gamma-like	FBgn0036623	-0.880778	0.000577291	0.0189058
GB19613	LOC409596	hypothetical protein LOC409596	FBgn0036859	-0.877442	0.00146726	0.0361845
-	LOC100576996	hypothetical protein LOC100576996	-	-0.875241	9.98709e-08	1.65286e-05
GB14621	LOC724488	protein lethal(2)essential for life-like	FBgn0011296	-0.873253	7.88218e-08	1.32822e-05	Forager
GB15532	LOC408874	hypothetical protein LOC408874	FBgn0038178	-0.868538	1.69751e-07	2.5375e-05
GB10856	CYP342A1	cytochrome P450 342A1	-	-0.866021	0.000363064	0.0139045
GB14219	dsh	segment polarity protein dishevelled	FBgn0000499	-0.863628	0.000487231	0.0168285
GB18121	LOC408968	cytochrome c-type heme lyase-like	FBgn0038925	-0.860529	1.40242e-07	2.16627e-05
-	Qbp-1	Queen brain-selective protein-1	-	-0.848157	4.44095e-07	5.87981e-05
-	LOC724993	hypothetical protein LOC724993	-	-0.845766	3.11115e-06	0.000303517
GB14535	abo	abnormal oocyte	FBgn0000018	-0.842342	0.000150738	0.00720124	Nurse
GB16711	Hml	hemolectin	FBgn0029167	-0.839672	6.43656e-05	0.0036154
GB19820	CYP9Q1	cytochrome P450 9Q1	FBgn0013773 FBgn0015714 FBgn0033978 FBgn0033979 FBgn0033980 FBgn0013771 FBgn0033981 FBgn0013772 FBgn0038037 FBgn0038037 FBgn0039006 FBgn0039519 FBgn0033775 FBgn0033304 FBgn0015040 FBgn0034756 FBgn0015038 FBgn0015039 FBgn0033065 FBgn0033302 FBgn0000473	-0.836353	1.44093e-05	0.00109464
GB19947	LOC725050	UPF0193 protein EVG1-like	FBgn0035952	-0.835312	0.000624305	0.020021
GB18621	mGlutR1	metabotropic glutamate receptor 1	FBgn0019985	-0.833952	0.000559172	0.0183773
-	LOC100576511	hypothetical LOC100576511	-	-0.833345	5.92294e-07	7.5197e-05
GB13276	LOC725391	hypothetical protein LOC725391	FBgn0032598	-0.832297	9.98611e-05	0.00517046
GB19013	CTL11	C-type lectin 11	FBgn0038017	-0.826519	0.0011677	0.0310984
GB15691	LOC408299	purine nucleoside phosphorylase-like	FBgn0035348	-0.821126	4.68435e-07	6.11473e-05
-	LOC100578715	protein wntless-like	-	-0.8177	0.000399802	0.014941
GB16936	kinesin-3A	kinesin 3A	FBgn0019968	-0.814668	1.2748e-05	0.000992843
GB12019	tun	protein N-terminal glutamine amidohydrolase	FBgn0034046	-0.812911	9.56093e-07	0.000115079	Nurse
-	LOC100577163	slit homolog 2 protein-like	-	-0.81169	1.28133e-06	0.00014661
GB10157	LOC550998	chondroitin 4-O-sulfotransferase	FBgn0032618	-0.800463	7.98526e-06	0.000666733
GB10185	LOC725494	hypothetical protein LOC725494	-	-0.799038	2.39495e-05	0.00156313
GB13501	LOC726839	facilitated trehalose transporter Tret1-like	-	-0.799028	0.000108453	0.00558411	Forager
GB11923	LOC552470	uncharacterized protein CG16817-like	FBgn0037728	-0.795483	2.38945e-06	0.000240711
GB19925	SCR-C	scavenger receptor class C	FBgn0031547	-0.791628	0.00139248	0.0349742
GB19449	Gr10	gustatory receptor 10	-	-0.790961	2.34359e-05	0.00156152
GB13183	LOC552353	hypothetical protein LOC552353	-	-0.785196	0.000398023	0.0149347
GB13996	LOC413556	hypothetical protein LOC413556	FBgn0052669	-0.783862	0.000135834	0.00659114
GB30177	Or30	odorant receptor 30	-	-0.783222	0.000681088	0.0211115
GB18027	LOC409206	tripartite motif-containing protein 2-like	-	-0.78293	0.0010708	0.0290179
GB10629	LOC551888	WASH complex subunit 7-like	FBgn0030739	-0.780024	0.000184704	0.0083223
GB14050	LOC725059	transmembrane protein 167 homolog	FBgn0040890	-0.775695	8.30103e-05	0.00439622
GB11572	Inos	inositol-3-phosphate synthase	FBgn0025885	-0.764949	1.74177e-05	0.00127108	Forager
GB10798	Amel_8916	cys-loop ligand-gated ion channel subunit 8916	FBgn0030707	-0.764655	0.00157954	0.0377346
GB11819	Mekk1	Mekk1 protein	FBgn0024329	-0.763207	0.000739807	0.0226288
-	LOC726366	hypothetical protein LOC726366	-	-0.760749	0.00013004	0.00634567
-	LOC100577082	hypothetical protein LOC100577082	-	-0.752621	0.000424844	0.0155158
GB17913	LOC409182	protein GDAP2 homolog	FBgn0042135	-0.751944	5.85999e-06	0.000522215
GB11564	LOC410274	transcription elongation factor SPT6-like	FBgn0028982	-0.743675	0.00202333	0.0439162
GB13910	rump	rumpelstiltskin	FBgn0037701	-0.743108	5.47375e-06	0.000492531
GB17467	LOC409062	COP9 signalosome complex subunit 2	FBgn0013746	-0.736104	1.2651e-05	0.000992843
GB11851	LOC726359	protein SMG8	FBgn0032296	-0.727923	0.00102319	0.0279731
GB14740	LOC551496	hypothetical LOC551496	FBgn0033593	-0.726718	6.37344e-06	0.000557255
GB14954	GABA-B-R1	metabotropic GABA-B receptor subtype 1	FBgn0028924	-0.72663	1.36901e-05	0.00105733
GB19847	LOC410609	disintegrin and metalloproteinase domain-containing protein 10-like	FBgn0039688	-0.725998	0.000455305	0.016106
-	LOC100577870	ras-related protein Rab-35-like	-	-0.724805	0.00145577	0.0360751
GB12150	WASp	neural Wiskott-Aldrich syndrome protein	FBgn0024273	-0.721637	0.000191783	0.00853515
GB18046	LOC409454	protein C20orf11-like	FBgn0030944	-0.719894	0.000888736	0.0251874	Forager
GB10540	LOC410297	sorting nexin-16-like	FBgn0034265	-0.716924	0.00210412	0.0447507
-	LOC100578599	hypothetical protein LOC100578599	-	-0.713717	0.00207286	0.0443677
GB12831	LOC409514	DRR1-related protein	FBgn0032886	-0.71349	1.87106e-05	0.00131371
GB14622	LOC410413	hypothetical protein LOC410413	-	-0.712254	0.00158381	0.0377346
GB17627	bl	bancal	FBgn0015907	-0.708124	3.35978e-05	0.00205291
-	LOC100577011	hypothetical LOC100577011	-	-0.707109	3.36689e-05	0.00205291
GB10123	eIF3-S9	eukaryotic translation initiation factor 3 subunit B	FBgn0034237	-0.706702	5.643e-05	0.00328927
GB13021	Hem-2	transmembrane protein HEM-2	FBgn0011771	-0.706279	0.000488439	0.0168285
GB19467	LOC409082	coronin-7-like	FBgn0029903	-0.705408	0.000617057	0.0199264
GB16304	mmd	mind-meld	FBgn0041109	-0.701401	1.38635e-05	0.00106188	Nurse
-	LOC100577579	sesquipedalian-1-like	-	-0.699935	0.00019138	0.00853515
GB16669	LOC726817	pancreatic triacylglycerol lipase-like	FBgn0031976	-0.699453	0.000157898	0.00743259
GB17724	LOC408699	high affinity cAMP-specific and IBMX-insensitive 3',5'-cyclic phosphodiesterase 8A-like	-	-0.698853	3.60398e-05	0.00218312
-	LOC100578900	hypothetical protein LOC100578900	-	-0.697745	1.80783e-05	0.00128854
GB15167	LOC408303	glutamate [NMDA] receptor-associated protein 1-like	FBgn0013305	-0.690754	2.02691e-05	0.00138591
GB11198	LOC411452	band 4.1-like protein 4A-like	FBgn0039841	-0.690694	0.000307909	0.0121953
GB17376	LOC724560	fatty acyl-CoA reductase 1-like	-	-0.684065	0.000217554	0.0092068
GB19465	RpL12	ribosomal protein L12	FBgn0034968	-0.682734	4.91244e-05	0.00291849
GB14600	LOC412917	dual specificity tyrosine-phosphorylation-regulated kinase 2-like	FBgn0016930	-0.681398	0.000434757	0.0158011
-	LOC100576219	hypothetical LOC100576219	-	-0.675484	0.00149711	0.036707
GB12671	retinophilin	retinophilin protein	FBgn0037302	-0.6739	8.60953e-05	0.0045337
GB19265	LOC725500	laccase-21-like	-	-0.672803	0.00221141	0.0462939
GB11815	LOC409499	UDP-glucose 4-epimeras	-	-0.671492	6.05873e-05	0.00342392	Forager
-	LOC100577527	hypothetical protein LOC100577527	-	-0.669801	3.08684e-05	0.00194618
GB17650	LOC409283	hypothetical protein LOC409283	FBgn0034598	-0.669162	0.000673867	0.0209577
GB19708	LOC411167	cysteinyl-tRNA synthetase, cytoplasmic-like	FBgn0027091	-0.668095	5.98404e-05	0.00340246
-	LOC100577149	15-hydroxyprostaglandin dehydrogenase [NAD+]-like	-	-0.665274	0.00137668	0.0346714
GB20065	LOC726599	angiotensin-converting enzyme-like	-	-0.659281	0.00236449	0.0484825
-	LOC100578700	adenylate cyclase type 10-like	-	-0.658793	0.000798591	0.0236465
-	LOC100577912	hypothetical protein LOC100577912	-	-0.654636	0.000140262	0.00673551
-	LOC100576315	hypothetical LOC100576315	-	-0.654359	0.000122613	0.00607783
GB15851	LOC408729	hypothetical protein LOC408729	FBgn0052447	-0.649615	0.000273596	0.0111214
GB14135	LOC410004	transcription initiation factor TFIID subunit 10-like	FBgn0028398	-0.648074	0.000118798	0.00602893
-	LOC100577909	hypothetical protein LOC100577909	-	-0.647689	7.49269e-05	0.00403734
GB10458	LOC724938	hypothetical protein LOC724938	-	-0.647195	0.00164749	0.0384602
GB10220	LOC724644	hypothetical protein LOC724644	-	-0.643928	7.38936e-05	0.00400495	Forager
-	LOC100577996	hypothetical protein LOC100577996	-	-0.638826	0.00206162	0.0442294
-	LOC100577728	hypothetical protein LOC100577728	-	-0.637472	0.000319122	0.0124794
GB19490	LOC410341	RNA pseudouridylate synthase domain-containing protein 2-like	FBgn0051719	-0.637042	0.000252846	0.0105084
GB20090	LOC409027	leucine-rich repeat and calponin homology domain-containing protein 1-like	FBgn0032633	-0.624625	0.000173269	0.00794977
GB12292	LOC724555	hypothetical protein LOC724555	-	-0.623906	0.00013009	0.00634567
GB18670	LOC727418	hypothetical protein LOC727418	FBgn0035031	-0.623603	0.00165796	0.0384602
GB13293	LOC410368	cadherin-23-like	FBgn0036715	-0.620234	0.000660325	0.0207454
GB16303	mRpS18A	mitochondrial ribosomal protein S18A	FBgn0051450	-0.618274	0.000733424	0.0225079
-	LOC100576643	hypothetical LOC100576643	-	-0.61712	0.000193395	0.00853515
GB18233	LOC550798	protein ERGIC-53-like	FBgn0035909	-0.613701	0.000316014	0.0124103
GB19221	LOC552129	hypothetical protein LOC552129	-	-0.613419	0.00130807	0.0334894
-	LOC100578071	DNA polymerase zeta catalytic subunit-like	-	-0.613213	0.00121541	0.0319107
GB10002	LOC724563	hypothetical protein LOC724563	FBgn0039527	-0.612214	0.000444474	0.0159049
GB18858	LOC551194	gamma-glutamyltransferase 7-like	-	-0.607717	0.000393048	0.014808
GB10331	Hr96	hormone receptor-like in 96	FBgn0015240	-0.605433	0.00124693	0.0324621
-	Dop1	dopamine receptor, D1	-	-0.602916	0.000248443	0.0104189
-	LOC412289	cytosolic Fe-S cluster assembly factor NUBP1 homolog	-	-0.60088	0.000271532	0.0111214
GB12837	LOC726868	hypothetical protein LOC726868	-	-0.595706	0.00120491	0.0318152
GB17259	LOC550906	hypothetical protein LOC550906	-	-0.594273	0.00188058	0.0421791
GB15798	LOC552743	trafficking protein particle complex subunit 2-like protein-like	FBgn0033605	-0.593526	0.000607834	0.0197663
GB12996	Syt14	synaptotagmin 14	FBgn0037233	-0.592323	0.000480866	0.0166916	Nurse
GB19941	ebony	ebony protein	FBgn0000527	-0.592161	0.000449245	0.0160061
GB10696	LOC408841	voltage-dependent calcium channel subunit alpha-2/delta-3-like	FBgn0033870	-0.59105	0.00164903	0.0384602
GB12540	Rop	Ras opposite	FBgn0004574	-0.584285	0.000346327	0.013374
GB13832	LOC726432	rab GTPase-binding effector protein 1-like	FBgn0034585	-0.5804	0.000669315	0.0208862
GB19161	LOC409178	ATP-dependent zinc metalloprotease YME1 homolog	FBgn0034792	-0.568922	0.000857111	0.0246886
GB15252	LOC724827	NADH dehydrogenase [ubiquinone] 1 beta subcomplex subunit 7-like	FBgn0030605	-0.56739	0.000543944	0.0180691
GB16739	LOC725374	dual specificity mitogen-activated protein kinase kinase 6-like	FBgn0015763	-0.56609	0.00226877	0.0468596
GB12481	LOC409217	guanine nucleotide exchange factor DBS-like	FBgn0050440	-0.566015	0.000667786	0.0208862
GB18630	LOC552140	cleavage and polyadenylation specificity factor subunit 5-like	FBgn0035987	-0.564712	0.00163218	0.0384602
GB17390	Shal	potassium voltage-gated channel protein Shal	FBgn0005564	-0.564279	0.000753468	0.0228207
GB15169	RyR	ryanodine receptor	FBgn0011286	-0.562612	0.000538329	0.0180635
-	LOC100576671	hypothetical protein LOC100576671	-	-0.562283	0.0012643	0.0326394
GB17810	Grip75	gamma-tubulin complex component 4 homolog	FBgn0026431	-0.560572	0.000860426	0.0246886
GB17595	Ppt1	palmitoyl-protein thioesterase 1	FBgn0030057	-0.558528	0.00107935	0.0291645	Nurse
GB19301	Pgrp-s2	peptidoglycan recognition protein S2	FBgn0043575	-0.557299	0.000839009	0.0245298
GB18217	LOC551660	NADH dehydrogenase [ubiquinone] 1 beta subcomplex subunit 8, mitochondrial-like	FBgn0029888	-0.556725	0.00110018	0.0296408
GB15018	Amci	chymotrypsin inhibitor	-	-0.552451	0.00199066	0.0436047	Nurse
-	LOC100578030	antitrypsin-like	-	-0.551931	0.00166216	0.0384602
GB10241	LOC411469	integrator complex subunit 1-like	FBgn0034964	-0.549368	0.00118046	0.0312586
-	LOC100578237	hypothetical protein LOC100578237	-	-0.54496	0.00227017	0.0468596
GB18698	LOC411176	lachesin-like	FBgn0053202	-0.544748	0.00121887	0.031911
GB20129	LOC409111	serine/threonine-protein kinase minibrain-like	FBgn0002777	-0.543639	0.00126421	0.0326394
-	LOC100578817	dihydropyrimidinase-like	-	-0.542978	0.00123404	0.0322171
GB10666	LOC725848	hypothetical protein LOC725848	-	-0.542866	0.00156193	0.0375998	Nurse
-	LOC100578964	hypothetical LOC100578964	-	-0.542859	0.00101124	0.0277282
GB11781	LOC411805	uncharacterized WD repeat-containing protein alr3466-like	-	-0.539488	0.00197314	0.0434089
GB19367	sGC-alpha1	soluble guanylyl cyclase alpha 1 subunit	FBgn0013972	-0.537263	0.00104785	0.028563
-	LOC100578368	hypothetical protein LOC100578368	-	-0.534644	0.00129749	0.0333106
GB16760	LOC725419	hypothetical protein LOC725419	FBgn0039149	-0.533022	0.00223994	0.0466511
GB12095	cpx	complexin	FBgn0041605	-0.530507	0.00136016	0.0343918
GB17972	Pkc	protein kinase C	FBgn0003091	-0.528372	0.0014096	0.0353085
GB10795	LOC408742	fatty-acid amide hydrolase 2-like	FBgn0033717	-0.527851	0.00161047	0.0382715
GB17130	MED27	mediator of RNA polymerase II transcription subunit 27	FBgn0037359	-0.527755	0.00132271	0.0337711
GB13253	LOC409919	excitatory amino acid transporter 1-like	-	-0.524991	0.00126028	0.0326394
GB14710	LOC410451	venom serine carboxypeptidase	FBgn0038738	-0.522218	0.00221302	0.0462939
GB13576	LOC409468	A disintegrin and metalloproteinase with thrombospondin motifs 3-like	FBgn0034903	-0.519022	0.00178351	0.0406133
GB17414	LOC410289	paraplegin-like	FBgn0024992	-0.509784	0.00203846	0.043985
GB16712	LOC408902	f-box/LRR-repeat protein 16-like	FBgn0052085	-0.500665	0.00231928	0.0477668
GB15908	Myo5	myosin 5	FBgn0015933	-0.496015	0.00234686	0.0482277
GB10272	LOC408386	eukaryotic translation initiation factor 3 subunit G-1	FBgn0029629	0.52696	0.00220943	0.0462939
GB13599	LOC409693	inositol-1-(or 4-)monophosphatase	FBgn0037063	0.528781	0.00201941	0.0439162
GB19082	RpSA	40S ribosomal protein SA	FBgn0003517	0.533215	0.00226691	0.0468596	Nurse
-	LOC727612	PITH domain-containing protein GA19395-like	-	0.533911	0.00216755	0.0457604
GB12875	SdhC	succinate dehydrogenase C	FBgn0037873	0.534452	0.00217283	0.0457676	Nurse
GB10926	LOC411677	brain protein 44-like protein-like	FBgn0038662	0.536964	0.00189422	0.0422011
GB13190	Madm	MLF1-adaptor molecule	FBgn0027497	0.538136	0.00239461	0.0487763
GB16552	LOC552600	gamma-interferon-inducible lysosomal thiol reductase-like	FBgn0037721	0.539095	0.00188868	0.0421791
GB12443	LOC410135	hypothetical protein LOC410135	FBgn0031858	0.541826	0.00210984	0.0447507
GB11790	LOC726757	hypothetical protein LOC726757	-	0.54784	0.00172426	0.0395555	Nurse
GB15628	shrb	shrub	FBgn0033385	0.550819	0.00170262	0.0392534
GB12180	PITRM1	pitrilysin metallopeptidase 1	FBgn0033005	0.553328	0.00143875	0.0358637
GB16388	SCR-B8	scavenger receptor class B, type 8	-	0.554306	0.00164739	0.0384602
GB10544	LOC726147	peflin-like	FBgn0033529	0.555316	0.00203771	0.043985
GB18751	LOC552734	hypothetical protein LOC552734	FBgn0038381	0.555484	0.0016172	0.038333
GB18937	LOC409518	hypothetical LOC409518	-	0.555576	0.00200711	0.0437692
GB15036	LOC725630	hypothetical protein LOC725630	FBgn0039870	0.555677	0.00165456	0.0384602
GB13868	LOC409129	28S ribosomal protein S10, mitochondrial-like	FBgn0038307	0.55608	0.00121321	0.0319107
GB17373	LOC724365	UPF0539 protein CG14977-like	FBgn0035469	0.559509	0.00132779	0.0338075
GB19284	LOC724474	la-related protein 7-like	FBgn0005639	0.560635	0.00157246	0.0377346
GB18263	LOC409470	zinc finger protein 268-like	FBgn0020309	0.560992	0.00174766	0.0398949
GB11357	pita	pita protein	FBgn0034878	0.561342	0.00147201	0.0361873
GB18948	LOC552410	v-type proton ATPase subunit e 2-like	FBgn0035521	0.566193	0.00117869	0.0312586
GB16124	LOC725740	hypothetical protein LOC725740	FBgn0034940	0.566401	0.00113301	0.0303489
GB16816	Myo1A	myosin 1A	FBgn0011673	0.566565	0.0021004	0.0447507
-	LOC100578040	rotatin-like	-	0.568257	0.00127848	0.0329137
-	LOC100576366	tRNA-splicing endonuclease subunit Sen2-like	-	0.575537	0.000883221	0.0251095
GB18310	LOC724982	MIT domain-containing protein 1-like	FBgn0035482	0.577497	0.00211006	0.0447507
GB16933	LOC727300	low molecular weight phosphotyrosine protein phosphatase-like	FBgn0040076	0.578364	0.00151222	0.0368822	Nurse
GB17215	LOC725417	integral membrane protein DGCR2/IDD-like	FBgn0052647	0.578914	0.00165531	0.0384602	Forager
GB17015	LOC413043	UDP-glycosyltransferase	FBgn0040253	0.580613	0.000731871	0.0225079	Forager
GB11701	AP-50	clathrin coat adaptor protein AP50	FBgn0024832	0.581144	0.0007955	0.0236304
GB17786	LOC409335	probable serine hydrolase-like	FBgn0020545	0.582361	0.000752325	0.0228207
GB18068	LOC413987	polypeptide N-acetylgalactosaminyltransferase 5-like	FBgn0031681	0.583308	0.00188421	0.0421791
-	LOC100576507	replication initiator 1-like	-	0.588196	0.0014395	0.0358637
GB12982	LOC410071	phosphoglycolate phosphatase-like	FBgn0036760	0.588798	0.000891395	0.0251874
GB14677	LOC412467	bifunctional purine biosynthesis protein PURH-like	FBgn0039241	0.593167	0.000860033	0.0246886	Forager
GB14401	LOC408601	aprataxin-like protein	FBgn0038704	0.593931	0.000556371	0.0183504
GB14358	Tango2	transport and golgi organization 2	FBgn0030503	0.594236	0.000942288	0.0263046
GB12289	ref(2)P	refractory to sigma P	FBgn0003231	0.595635	0.000629763	0.0200552
GB15692	RpS13	ribosomal protein S13	FBgn0010265	0.596479	0.000983216	0.0272013	Nurse
GB12359	LOC552371	ATP-binding cassette sub-family G member 4-like	-	0.597428	0.00112113	0.0301179	Nurse
-	LOC100578148	histone-lysine N-methyltransferase SETMAR-like	-	0.599537	0.00182625	0.0411817
-	LOC726210	hypothetical protein LOC726210	-	0.6048	0.000524294	0.0177991
GB16752	Gat-1B	GABA neurotransmitter transporter-1B	FBgn0039915	0.609139	0.000554207	0.0183443	Nurse
GB19517	LOC725518	DNA2-like helicase-like	FBgn0030170	0.609456	0.000470705	0.0164003
GB11771	LOC551434	selenium-binding protein 1-like	FBgn0038115	0.609545	0.000605821	0.0197663
GB15255	Sply	sphingosine-1-phosphate lyase	FBgn0010591	0.610983	0.000631863	0.0200552	Nurse
GB15226	LOC411295	v-type proton ATPase subunit D 1-like	FBgn0022097	0.612046	0.000417346	0.0153491
GB16387	LOC726392	sodium-independent sulfate anion transporter-like	-	0.612832	0.000502999	0.017139	Forager
-	LOC100577514	hypothetical LOC100577514	-	0.61625	0.000335918	0.013081
GB19255	LOC408538	hypothetical protein LOC408538	FBgn0040279	0.616272	0.00164561	0.0384602	Forager
-	LOC725583	bridging integrator 3 homolog	-	0.62615	0.00182037	0.0411492
GB12321	Ykt6	YKT6 v-SNARE protein	FBgn0026664	0.627291	0.000808726	0.0237945	Nurse
GB15662	LOC724721	dehydrogenase/reductase SDR family member 11-like	FBgn0030073	0.628221	0.000850638	0.0246886
-	LOC100578726	hypothetical protein LOC100578726	-	0.629719	0.00193868	0.0428824
GB15339	LOC412617	thyroid receptor-interacting protein 6-like	FBgn0011642	0.630453	0.000262518	0.0108617	Nurse
GB13297	asrij	OCIA domain-containing protein 1	-	0.630894	0.000450755	0.0160061
GB19207	LOC408695	hypothetical LOC408695	-	0.631805	0.00238956	0.0487763
GB10637	LOC410429	mannose-P-dolichol utilization defect 1 protein homolog	FBgn0031662	0.632602	0.000992483	0.027376	Nurse
GB15477	LOC413110	DNA-directed RNA polymerases I, II, and III subunit RPABC1-like	FBgn0033571	0.63522	0.000920847	0.0258618
-	LOC726156	pantothenate kinase 2, mitochondrial-like	-	0.635272	0.000425227	0.0155158
GB10413	LOC412111	vigilin-like	FBgn0027835	0.639109	0.000804087	0.0237334
GB10510	ced-6	PTB domain-containing adapter protein ced-6	FBgn0029092	0.639788	0.000203503	0.00888089
GB16747	LOC408788	glucuronosyltransferase	FBgn0032713	0.64278	0.00106374	0.0289113
GB12173	Uba2	Smt3 activating enzyme 2	FBgn0029113	0.646519	0.000627228	0.0200454
GB19795	LOC552664	probable ATP-dependent RNA helicase DDX28-like	FBgn0031280	0.649837	0.000444033	0.0159049
GB15745	Gad1	glutamate decarboxylase 1	FBgn0036975	0.650724	0.000382581	0.0145027
GB14550	LOC411706	phospholipase B1, membrane-associated-like	FBgn0031735	0.651058	0.00179627	0.0408035
GB15622	LOC412082	hexaprenyldihydroxybenzoate methyltransferase, mitochondrial-like	FBgn0032922	0.652032	0.00134084	0.0340463
GB19800	LOC409077	aminopeptidase N-like	FBgn0058470	0.652857	0.000646884	0.0204618
GB18517	fz	frizzled	FBgn0001085	0.65335	0.00150902	0.0368822
GB15506	LOC412458	dehydrogenase/reductase SDR family member 11-like	FBgn0030073 FBgn0026268 FBgn0038878 FBgn0038878 FBgn0069973 FBgn0069973 FBgn0069972 FBgn0069972 FBgn0036380 FBgn0031775 FBgn0030332	0.653412	0.000158964	0.00744082
GB15749	LOC409871	WD repeat and HMG-box DNA-binding protein 1-like	FBgn0033890	0.65493	0.000622024	0.0200171
GB16225	LOC727027	cleft lip and palate transmembrane protein 1-like	FBgn0031590	0.655874	0.000216779	0.0092068
GB11545	LOC411596	thyroid receptor-interacting protein 13-like	FBgn0051453	0.656029	0.00152498	0.0369987
GB12857	PLA2-2.2	phospholipase A2-2.2	FBgn0029720	0.657931	0.000251964	0.0105084
GB12926	LOC551406	cell growth-regulating nucleolar protein-like	FBgn0033507	0.664167	0.000467693	0.0163569
GB14481	LOC412074	probable cation-transporting ATPase 13A3-like	FBgn0052000	0.664733	0.00018466	0.0083223
GB14614	LOC411976	sodium/potassium/calcium exchanger 4-like	FBgn0037238	0.667113	0.00040972	0.0151286
GB10722	LOC727647	hypothetical protein LOC727647	-	0.672449	9.47372e-05	0.00496059
GB16282	Spase18-21	spase 18/21-subunit	FBgn0026567	0.674945	0.000656547	0.0206969
GB10972	Tpx-3	thioredoxin peroxidase 3	FBgn0038519	0.676091	0.000136567	0.00659222
GB12020	ubl	ubiquitin like	FBgn0022224	0.681773	0.000169323	0.00780738
GB17177	cenG1A	centaurin gamma 1A	FBgn0028509	0.683977	0.000168768	0.00780738
GB14980	Trp1	translocation protein 1	FBgn0011584	0.684026	0.00191042	0.04246
GB12643	Pvf1	PDGF- and VEGF-related factor 1	FBgn0030964	0.685244	0.000122337	0.00607783
-	LOC100578869	hypothetical protein LOC100578869	-	0.687531	0.000156853	0.00743259
GB10565	trbl	tribbles	FBgn0028978	0.688321	0.000460664	0.0162278
GB13887	shu	shutdown	FBgn0035283	0.688695	0.000157987	0.00743259
GB14044	SP14	serine protease 14	FBgn0030051	0.689057	0.000956925	0.026633
GB10423	LOC726304	uncharacterized protein C17orf59 homolog	FBgn0035140	0.693714	0.000532613	0.0180155
GB11456	CREG	cellular repressor of E1A-stimulated genes	FBgn0025456	0.69377	6.85393e-05	0.00375871
-	LOC100576609	hypothetical LOC100576609	-	0.694814	0.0021503	0.0454999
GB11553	LOC552592	facilitated trehalose transporter Tret1-like	FBgn0029932	0.699846	0.000898025	0.0252976
-	LOC724893	zinc finger and BTB domain-containing protein 44-like	-	0.700731	0.000342913	0.0132976
GB15870	LOC725267	uncharacterized protein CG4449-like	-	0.703431	0.000115179	0.00589766
-	LOC100576155	hypothetical protein LOC100576155	-	0.705954	7.13467e-05	0.00388966
GB17647	LOC551304	hypothetical LOC551304	-	0.709181	0.000276074	0.0111731
-	LOC100576572	serine/threonine-protein kinase RIO1-like	-	0.711365	0.000292934	0.0117022
GB16887	Dyb	dystrobrevin-like	FBgn0033739	0.711613	0.000849045	0.0246886
GB18790	LOC551339	WD repeat domain-containing protein 83-like	FBgn0028897	0.712374	4.31154e-05	0.00259476
GB19388	LOC724407	stress-associated endoplasmic reticulum protein 2-like	FBgn0047135	0.724618	6.70823e-05	0.00372287
GB11513	LOC725155	hypothetical protein LOC725155	FBgn0036340	0.725343	5.53011e-05	0.00324387
GB12949	Pgd	6-phosphogluconate dehydrogenase, decarboxylating	FBgn0004654	0.728885	0.000120844	0.00607783
GB19727	LOC408711	zinc finger matrin-type protein 5-like	FBgn0051922	0.733579	0.00012497	0.00616074
GB15235	LOC552326	hypothetical protein LOC552326	-	0.73641	0.000278886	0.0112379
GB12089	Ppib	peptidylprolyl isomerase B (cyclophilin B)	FBgn0034753	0.736434	2.29523e-05	0.00154146
-	LOC100576673	hypothetical protein LOC100576673	-	0.739085	0.000280398	0.0112499
GB16906	LOC726493	hypothetical protein LOC726493	FBgn0034435	0.739909	0.00172977	0.0395841
GB15000	LOC413356	UDP-glucose 6-dehydrogenase	FBgn0010851	0.741137	0.000122632	0.00607783
GB11614	TM9SF3	transmembrane 9 superfamily member 3	FBgn0035622	0.744177	0.00018498	0.0083223
-	LOC100577966	hypothetical protein LOC100577966	-	0.745902	0.00185972	0.0418347
GB18973	LOC552264	protein ariadne-2-like	FBgn0025186	0.758197	0.000207963	0.00900656
GB18302	LOC410940	DNA topoisomerase 2-binding protein 1-like	FBgn0002878	0.758884	0.0002645	0.010895
GB12731	mRpL43	mitochondrial ribosomal protein L43	FBgn0034893	0.760717	0.000926293	0.0259362
GB10910	LOC724627	hypothetical protein LOC724627	-	0.76127	6.5213e-05	0.00364093
GB12744	wds	will die slowly	FBgn0040066	0.76514	2.28264e-05	0.00154146
GB19475	LOC409822	E(spl)-like protein	FBgn0002733	0.76663	2.97699e-05	0.00190359
GB16876	Imp	IGF-II mRNA-binding protein	FBgn0030235	0.769522	0.00146799	0.0361845
-	LOC100576100	leucine-rich repeat-containing protein 67-like	-	0.770885	0.00197654	0.0434089
-	LOC100578085	hypothetical protein LOC100578085	-	0.772913	0.00100223	0.0275629
GB16402	Atg5	autophagy-specific gene 5	FBgn0029943	0.773596	0.000273095	0.0111214
-	LOC100577293	hypothetical protein LOC100577293	-	0.776192	3.35457e-05	0.00205291
GB17223	LOC552717	hydroxysteroid dehydrogenase-like protein 2-like	FBgn0039537	0.777712	0.000539879	0.0180635
GB13575	torp4a	torsin-like protein	FBgn0025615	0.777716	0.000772093	0.0231578
GB12214	Mio	Mlx interactor	FBgn0032940	0.78125	3.30651e-05	0.00205291
GB12125	LOC408969	aminoacylase-1-like	FBgn0037818	0.781799	9.25445e-06	0.000752371
GB13427	LOC412393	cytosolic non-specific dipeptidase-like	FBgn0033035	0.793535	7.43066e-06	0.000626067
-	LOC100578140	hypothetical LOC100578140	-	0.793943	0.00155727	0.0375853
GB19151	LOC409868	matrix metalloproteinase-14-like	FBgn0035049	0.801168	0.000202058	0.00887524
-	LOC100576296	probable Xaa-Pro aminopeptidase 3-like	-	0.803641	2.97821e-05	0.00190359
-	LOC100576337	UPF0672 protein C3orf58 homolog	-	0.80641	0.000868213	0.0247847
GB17861	LOC725011	mitochondrial inner membrane protein COX18-like	FBgn0035960	0.806961	1.78732e-05	0.00128854
GB11729	LOC408715	lachesin-like	FBgn0051708	0.807612	0.000759273	0.0229216
GB10823	LOC725187	putative fatty acyl-CoA reductase CG8306-like	-	0.813512	6.75511e-06	0.000579689
GB10136	Pain	transient receptor potential cation channel protein painless	FBgn0060296	0.843729	6.67989e-06	0.000578591
-	LOC100576632	hypothetical protein LOC100576632	-	0.844487	0.00204074	0.043985
GB15372	Srp14	signal recognition particle 14kDa	FBgn0038808	0.844918	0.000835401	0.0245016
GB19264	Per	period circadian protein	FBgn0003068	0.852248	6.95719e-06	0.000591552
-	LOC100576554	uncharacterized protein C7orf63 homolog	-	0.853402	0.000436457	0.0158011
GB16791	LOC410475	tRNA pseudouridine synthase 3-like	FBgn0034703	0.869865	1.59125e-05	0.001184
GB19068	LOC551273	lysosomal Pro-X carboxypeptidase-like	FBgn0032864	0.875471	4.11833e-06	0.000385542
-	LOC100578485	hypothetical protein LOC100578485	-	0.881725	0.00226202	0.0468596
GB10774	inx7	innexin 7	FBgn0027106	0.884797	0.000542999	0.0180691
-	LOC725675	tetratricopeptide repeat protein 19-like	-	0.887535	1.92525e-06	0.000198258
-	Rpl41	ribosomal protein L41	-	0.900745	3.46885e-07	4.7984e-05
-	LOC100576801	malate dehydrogenase, cytoplasmic-like	-	0.920368	0.000204103	0.00888089
GB19787	LOC725108	hypothetical protein LOC725108	FBgn0032399	0.925401	1.16164e-06	0.00013628
GB12374	LOC551395	acetyl-CoA acetyltransferase, cytosolic-like	FBgn0035203	0.930281	2.64276e-07	3.82705e-05
GB18205	NT-5	neurotransmitter transporter 5	FBgn0011603	0.930371	0.000119043	0.00602893
GB12220	Slc35b1	solute carrier family 35, member B1	-	0.934367	0.000407021	0.0150891
-	LOC100577733	hypothetical LOC100577733	-	0.935982	0.000747128	0.0227776
GB14454	LOC551924	hypothetical protein LOC551924	FBgn0032010	0.943466	7.44907e-07	9.20506e-05
GB19452	B-gluc1	beta-1,3-glucan recognition protein 1	FBgn0050148 FBgn0040322 FBgn0040322 FBgn0040322 FBgn0040322 FBgn0040321 FBgn0040323	0.948318	6.84584e-05	0.00375871
GB17654	SP45	serine protease 45	-	0.956689	0.000241971	0.0101936
-	LOC100577028	hypothetical protein LOC100577028	-	0.958135	0.000859948	0.0246886
GB16451	Esyt2	extended synaptotagmin-like protein 2	FBgn0039208	0.960959	0.000494392	0.0169705
GB14824	LOC413168	retinol dehydrogenase 14-like	FBgn0038610	0.961394	0.000869124	0.0247847
-	LOC100578973	hypothetical LOC100578973	-	0.968108	0.00194629	0.0429481
GB17047	LOC727135	hypothetical protein LOC727135	-	0.96908	5.73052e-05	0.00329941
GB12785	Syt20	synaptotagmin 20	-	0.976935	1.47823e-05	0.00111384
GB16431	LOC410537	hypothetical protein LOC410537	FBgn0002576	0.985934	0.00181064	0.0410293
GB11078	LOC410045	serine/threonine-protein phosphatase 4 regulatory subunit 4-like	-	0.986463	6.10122e-06	0.000538534
-	LOC724598	b9 domain-containing protein 2-like	-	0.987575	0.00199486	0.0436047
GB16326	LOC413128	putative ferric-chelate reductase 1 homolog	FBgn0034067	0.988865	3.2141e-05	0.00201272
-	LOC100576934	hypothetical protein LOC100576934	-	0.993861	0.000192919	0.00853515
GB18933	AmCG12344	cys-loop ligand-gated ion channel subunit 12344	FBgn0033558	1.00953	0.000213807	0.00917391
-	LOC100576306	hypothetical LOC100576306	-	1.0196	8.15254e-06	0.000674622
GB13873	foxo	forkhead box protein O	FBgn0038197	1.02282	0.000373182	0.0142331
-	LOC100578552	hypothetical protein LOC100578552	-	1.02361	0.000183733	0.0083223
GB14956	LOC408650	inositol oxygenase-like	FBgn0036262	1.03829	9.51753e-09	1.96019e-06
GB15832	LOC412655	hypothetical protein LOC412655	FBgn0022768	1.03894	5.02412e-05	0.00296583
GB18082	LOC724781	hypothetical protein LOC724781	FBgn0039311	1.0468	7.79209e-08	1.32822e-05
GB12799	LOC726733	cysteine-rich protein 1-like	FBgn0039055	1.05672	1.39509e-06	0.000154778
GB10483	LOC726737	venom acid phosphatase Acph-1-like	-	1.06518	2.06192e-06	0.000209998
GB13382	LOC726312	hypothetical protein LOC726312	FBgn0052536	1.06591	9.31677e-09	1.96019e-06
-	LOC100576906	hypothetical protein LOC100576906	-	1.08438	2.36618e-05	0.00156152
GB10478	DEG5	DEG/ENaC Na channel 5	-	1.08664	0.00239156	0.0487763
GB14663	LOC724776	hypothetical protein LOC724776	-	1.08689	0.000497711	0.0170213
GB18860	kinesin-2C	kinesin 2C	FBgn0039925	1.11398	0.000210189	0.0090606
GB14247	SP2	serine protease 2	FBgn0027930	1.13177	3.70599e-08	6.73473e-06
-	LOC100576102	hypothetical LOC100576102	-	1.13484	1.60305e-05	0.001184
GB10896	LOC411622	hypothetical protein LOC411622	FBgn0051997	1.14447	3.95539e-06	0.000374067
GB14534	LOC410820	otopetrin-2-like	FBgn0029780	1.1725	1.16565e-05	0.000923357
-	LOC100576103	hypothetical LOC100576103	-	1.18246	2.00505e-05	0.00138591
-	LOC100578032	hypothetical protein LOC100578032	-	1.2013	0.00144739	0.0359635
GB13542	nompA	no mechanoreceptor potential A	FBgn0039048	1.2079	0.00034987	0.0134548
GB13060	LOC726981	protein takeout-like	FBgn0037288	1.22255	9.7149e-05	0.0050583
GB13062	thoc5	THO complex subunit 5	FBgn0034939	1.22354	0.00166406	0.0384602
GB11135	Obp1	odorant binding protein 1	FBgn0011279	1.25136	0.000534619	0.0180176
GB15410	LOC409071	15-hydroxyprostaglandin dehydrogenase [NAD+]-like	FBgn0042137	1.26162	5.52966e-07	7.1179e-05
GB17856	LOC727021	protein takeout-like	FBgn0038395	1.27211	6.32893e-07	7.92655e-05
GB30336	CPR14	cuticular protein 14	FBgn0037069	1.27535	3.22959e-07	4.53513e-05
-	LOC100577547	hypothetical protein LOC100577547	-	1.27736	0.00078713	0.023457
-	LOC725489	dehydrogenase/reductase SDR family member 11-like	-	1.28118	3.23207e-06	0.00031203
GB10995	LOC725594	hypothetical protein LOC725594	FBgn0053205	1.30294	1.40504e-11	6.20091e-09
GB13591	LOC411223	esterase FE4-like	-	1.33528	3.13066e-08	5.92141e-06
GB12811	LOC409962	hypothetical protein LOC409962	FBgn0003065	1.34153	0.000768201	0.0231159
-	LOC100577833	histone H1-like	-	1.34425	7.18675e-12	3.33034e-09
-	LOC100578585	hypothetical LOC100578585	-	1.35346	0.000406066	0.0150891
-	LOC724275	hypothetical protein LOC724275	-	1.41994	1.06701e-07	1.73492e-05
-	LOC725381	hypothetical protein LOC725381	-	1.42055	3.19433e-07	4.53513e-05
-	LOC552041	hypothetical protein LOC552041	-	1.43184	1.58192e-11	6.37445e-09
GB14125	LOC413924	glyceraldehyde-3-phosphate dehydrogenase 1-like	-	1.44552	2.03092e-05	0.00138591
GB15768	LOC726418	flavin-containing monooxygenase FMO GS-OX-like 3-like	FBgn0034943	1.45039	5.69513e-09	1.31506e-06
GB18489	LOC408696	hypothetical LOC408696	-	1.45059	1.74339e-14	1.07718e-11
-	LOC100577229	hypothetical protein LOC100577229	-	1.45104	5.7316e-05	0.00329941
GB20157	Gld	glucose dehydrogenase	FBgn0001112	1.45306	2.92646e-06	0.000288536
-	LOC100578213	hypothetical protein LOC100578213	-	1.45576	3.05147e-08	5.89188e-06
GB13229	LOC410204	hypothetical protein LOC410204	FBgn0083919	1.56177	8.04236e-13	4.14092e-10
-	LOC100577641	hypothetical protein LOC100577641	-	1.56556	5.89065e-05	0.00337003
-	LOC100577924	hypothetical protein LOC100577924	-	1.60599	5.81757e-09	1.31506e-06
-	LOC100576961	hypothetical protein LOC100576961	-	1.63485	4.57507e-09	1.11584e-06
GB13330	LOC726421	membrane metallo-endopeptidase-like 1-like	-	1.66896	1.48371e-09	4.09922e-07
GB19866	LOC406105	esterase A2	-	1.70309	8.8992e-06	0.000729892
-	LOC100578815	hypothetical LOC100578815	-	1.88425	1.28745e-07	2.02238e-05
-	LOC724624	endocuticle structural glycoprotein SgAbd-1-like	-	2.14779	0.000612582	0.0198511
GB10779	LOC413907	hypothetical protein LOC413907	-	2.20701	1.44566e-09	4.09922e-07
GB13587	Obp4	odorant binding protein 4	-	2.2911	2.24143e-18	2.07736e-15
GB18468	Pban	pheromone biosynthesis-activating neuropeptide	-	2.36931	6.44672e-20	6.63869e-17
GB19428	LOC726318	UPF0676 protein C1494.01-like	FBgn0038981	2.48019	3.94897e-06	0.000374067
GB18541	LOC725697	hypothetical protein LOC725697	FBgn0004795	2.48055	1.24669e-06	0.000144429
-	LOC100577361	hypothetical LOC100577361	-	2.54512	1.42974e-09	4.09922e-07
-	LOC100576697	hypothetical protein LOC100576697	-	2.63058	4.56372e-14	2.64353e-11
GB16675	LOC408536	angiotensin-converting enzyme-like	FBgn0032536	3.09562	1.44293e-06	0.000155501
-	LOC100576835	potassium voltage-gated channel subfamily KQT member 1-like	-	4.09286	9.13415e-11	3.38621e-08
GB11658	LOC408608	hypothetical LOC408608	-	4.33781	5.04654e-06	0.000463082
GB14384	LOC726864	hypothetical protein LOC726864	FBgn0031646	5.07179	2.88237e-15	1.90813e-12
GB19083	LOC412162	armadillo repeat-containing protein 4-like	FBgn0031905	5.92243	1.04889e-09	3.24038e-07
GB16246	Mrjp2	major royal jelly protein 2	-	-Inf	0.00154206	0.0373154

## Sheet: V. destructor vs N. ceranae
Honey bee gene	Gene symbol	Gene description	Fly orthologs	log2 Fold Change	P-value	Adjusted P-value
-	LOC100578809	hypothetical protein LOC100578809	-	-3.47202	1.1104e-18	9.34554e-16
GB18323	LOC406144	abaecin	-	-3.23212	2.68776e-19	2.7648e-16
GB30203	Apd-3	apidermin 3	-	-3.02947	2.00061e-16	1.1576e-13
GB14888	Mrjp1	major royal jelly protein 1	-	-3.0294	3.90376e-78	3.6141e-74
GB16459	Mrjp3	major royal jelly protein 3	-	-2.95391	2.78365e-17	2.14759e-14
GB11550	LOC552685	hypothetical LOC552685	FBgn0038819	-2.83242	1.41709e-06	0.000230166
GB13999	Vg	vitellogenin	-	-2.62183	3.27334e-20	3.78807e-17
-	LOC100576797	acyl-CoA Delta(11) desaturase-like	-	-2.55736	1.5418e-10	5.09787e-08
GB17538	LOC406142	hymenoptaecin	-	-2.55368	2.0178e-58	9.3404e-55
-	LOC100578814	putative fatty acyl-CoA reductase CG5065-like	-	-2.48749	1.96405e-11	7.57634e-09
GB10161	LOC725215	venom acid phosphatase Acph-1-like	-	-2.41474	6.56941e-07	0.000116961
-	Obp14	odorant binding protein 14	-	-2.34229	1.6447e-27	2.53777e-24
GB11768	Mrjp4	major royal jelly protein 4	-	-2.29695	1.00375e-45	3.09757e-42
-	LOC100577767	hypothetical LOC100577767	-	-2.2453	1.2869e-16	8.51006e-14
-	Hex70a	hexamerin 70a	-	-2.21589	2.78643e-14	1.51746e-11
GB10421	LOC411186	synaptic vesicle glycoprotein 2C-like	FBgn0037829	-2.08091	4.67408e-12	1.96694e-09
GB17579	LOC725114	hypothetical protein LOC725114	-	-2.02139	0.000832677	0.037422
GB12259	LOC408474	apyrase	FBgn0030264	-1.96481	8.29597e-05	0.00662104
GB10622	Mrjp5	major royal jelly protein 5	-	-1.7816	6.95283e-29	1.28739e-25
GB11022	Mrjp7	major royal jelly protein 7	-	-1.71864	1.67148e-23	2.21065e-20
-	LOC100577291	hypothetical protein LOC100577291	-	-1.67922	1.51491e-07	3.42075e-05
GB11092	Obp17	odorant binding protein 17	FBgn0034474	-1.64827	1.13962e-07	2.63765e-05
GB17135	LOC410069	hypothetical protein LOC410069	FBgn0038977	-1.64052	1.7686e-16	1.09158e-13
-	LOC100577831	hypothetical protein LOC100577831	-	-1.58489	0.000307286	0.0178922
GB19850	LOC727165	hypothetical protein LOC727165	-	-1.58323	2.06239e-05	0.00222019
GB15964	LOC552829	phospholipase B1, membrane-associated-like	FBgn0031735	-1.54982	0.000300941	0.0176336
-	LOC725309	hypothetical protein LOC725309	-	-1.53546	3.5247e-19	3.26317e-16
-	Kr-h1	kruppel homolog 1	-	-1.44548	0.00048946	0.0248309
-	Eth	ecdysis triggering hormone	-	-1.37699	0.000649152	0.0306625
GB15055	Vhdl	larval-specific very high density lipoprotein	-	-1.36898	0.000297918	0.0176007
GB14444	LOC724907	1-acyl-sn-glycerol-3-phosphate acyltransferase alpha-like	-	-1.31715	1.82984e-07	3.85015e-05
-	LOC727137	hypothetical protein LOC727137	-	-1.29774	2.23572e-05	0.00232565
GB15807	LOC409736	methylmalonate-semialdehyde dehydrogenase [acylating]-like protein	FBgn0023537	-1.28294	3.79009e-12	1.75443e-09
-	LOC727045	major royal jelly protein 3-like	-	-1.27059	4.90262e-14	2.52158e-11
GB10013	LOC410726	putative E3 ubiquitin-protein ligase UBR7-like	FBgn0032635	-1.21522	8.82925e-05	0.00698643
GB15214	LOC411273	hypothetical protein LOC411273	-	-1.19228	2.01043e-05	0.00221579
GB13123	LOC410246	netrin receptor UNC5B-like	-	-1.18784	5.00705e-12	2.01545e-09
-	LOC100578710	hypothetical protein LOC100578710	-	-1.18199	0.000487824	0.0248309
GB11965	Mhc1	myosin heavy chain 1	-	-1.17603	3.31121e-06	0.00048659
-	LOC100578375	hypothetical LOC100578375	-	-1.17117	2.92689e-05	0.00288267
-	LOC100578338	hypothetical protein LOC100578338	-	-1.16074	0.000200501	0.0129807
GB10708	LOC408807	hypothetical LOC408807	-	-1.15249	9.74719e-13	4.74944e-10
GB13360	lox2	lysyl oxidase-like 2	FBgn0034660	-1.152	5.78001e-05	0.0049093
GB11499	LOC725498	extracellular domains-containing protein CG31004-like	FBgn0051004	-1.13819	9.10185e-07	0.00015899
-	LOC724844	putative zinc metalloproteinase T16A9.4-like	-	-1.12677	1.76065e-07	3.79072e-05
GB12076	LOC724914	hypothetical protein LOC724914	FBgn0010109	-1.12309	0.00101371	0.0424659
-	LOC100576745	leucine-rich repeat-containing protein 26-like	-	-1.12152	8.63027e-09	2.57739e-06
-	LOC727642	dnaJ homolog subfamily B member 13-like	-	-1.10181	0.00021766	0.0137847
GB19418	LOC406081	glucose oxidase	-	-1.07298	2.83001e-11	1.04801e-08
GB17394	LOC410829	retinal-specific ATP-binding cassette transporter-like	FBgn0083956	-1.07012	2.46015e-08	6.90184e-06
-	LOC100576307	zinc finger protein 714-like	-	-1.06747	2.10362e-05	0.00223854
-	LOC100577789	hypothetical protein LOC100577789	-	-1.05823	6.65714e-06	0.000893215
-	LOC100576825	hypothetical LOC100576825	-	-1.04363	0.000255399	0.0156588
GB14638	dyl	dusky-like	FBgn0066365	-1.02763	7.4579e-06	0.000972468
-	LOC100578672	hypothetical protein LOC100578672	-	-1.01411	0.000402007	0.0215132
GB19990	Or2	odorant receptor 2	FBgn0037324	-0.998311	3.84599e-05	0.00359658
-	LOC100578700	adenylate cyclase type 10-like	-	-0.990936	3.46701e-07	6.82927e-05
GB19265	LOC725500	laccase-21-like	-	-0.986255	7.69199e-06	0.000989062
GB19392	Def1	defensin 1	-	-0.980269	1.30648e-09	4.17083e-07
-	LOC100577174	hypothetical protein LOC100577174	-	-0.970435	0.000839245	0.0375021
GB12224	LOC411722	endoplasmic reticulum-Golgi intermediate compartment protein 2-like	FBgn0024983	-0.969565	4.65172e-08	1.19627e-05
GB14436	LOC551678	receptor expression-enhancing protein 5-like	FBgn0033906	-0.958993	5.49576e-06	0.000770905
-	LOC100576996	hypothetical protein LOC100576996	-	-0.957027	1.42664e-08	4.12744e-06
GB13041	LOC411881	peregrin-like	FBgn0033155	-0.94923	0.000158986	0.0107437
GB14512	LOC726472	prohormone-3	FBgn0033358	-0.947539	6.62746e-09	2.04523e-06
GB17529	LOC408327	hypothetical protein LOC408327	FBgn0035372	-0.921259	8.33193e-08	1.97787e-05
GB19606	LOC411285	muscle LIM protein Mlp84B-like	FBgn0011643	-0.921088	0.00128593	0.0489922
GB17920	LOC726225	aldose 1-epimerase-like	-	-0.917185	1.7721e-05	0.00200074
GB13979	NimC2	nimrod C2	-	-0.916146	0.000528856	0.0264657
GB13236	LOC552447	clavesin-2-like	FBgn0031913	-0.902929	0.000922298	0.0402766
GB13976	RPA2	replication protein A2	FBgn0032906	-0.901854	4.70097e-07	8.88196e-05
-	LOC100577189	hypothetical protein LOC100577189	-	-0.897078	7.58773e-05	0.00616514
GB10737	Apd-2	apidermin 2	-	-0.896898	5.3647e-07	9.93329e-05
GB13399	Mlc2	myosin regulatory light chain 2	FBgn0002773	-0.888396	0.000361005	0.0197763
GB17938	LOC409572	potassium channel, subfamily K	FBgn0030303	-0.865452	1.24069e-06	0.000205113
GB15052	LOC552736	phosphoglycerate mutase	FBgn0014869	-0.853918	3.38756e-07	6.81783e-05
GB15876	LOC409633	ras-like protein family member 11B-like	FBgn0031906	-0.852952	2.36541e-05	0.00240648
-	LOC100576800	hypothetical LOC100576800	-	-0.849872	0.00109601	0.0452983
GB11371	LOC408428	peptidyl-prolyl cis-trans isomerase B-like	FBgn0002936	-0.847455	0.000998289	0.0422016
GB19497	LOC726262	adenylate cyclase type 8-like	FBgn0024150	-0.817312	9.70435e-07	0.000166376
GB11923	LOC552470	uncharacterized protein CG16817-like	FBgn0037728	-0.808427	3.52523e-06	0.000509947
GB17838	LOC408857	hemicentin-1-like	-	-0.805955	0.00111503	0.0455172
GB10185	LOC725494	hypothetical protein LOC725494	-	-0.802614	4.20642e-05	0.00378087
-	LOC100578612	hypothetical LOC100578612	-	-0.792534	0.000494951	0.0249036
-	LOC100576924	ankyrin repeat and death domain-containing protein 1A-like	-	-0.790953	1.41431e-05	0.00165742
GB14105	LOC409650	solute carrier organic anion transporter family member 5A1-like	FBgn0034716	-0.784547	8.94358e-05	0.00701692
GB18208	LOC411529	maternal embryonic leucine zipper kinase-like	-	-0.773754	7.11641e-06	0.000941196
GB19788	ANKRD50	ankyrin repeat domain 50	FBgn0039590	-0.772759	6.58394e-06	0.000893215
GB13420	LOC411482	ribosome-recycling factor, mitochondrial-like	FBgn0035980	-0.764863	1.91817e-05	0.00213957
GB16064	LOC725596	leukocyte receptor cluster member 8 homolog	FBgn0032305	-0.762815	4.44619e-06	0.000633274
GB17875	CSP1	chemosensory protein 1	-	-0.762068	0.000220077	0.0137847
GB17137	LOC410538	protein dumpy-19-like	FBgn0030946	-0.762066	2.15493e-05	0.00226709
GB15169	RyR	ryanodine receptor	FBgn0011286	-0.745841	9.23487e-06	0.00117118
GB30202	Apd-1	apidermin 1	FBgn0051496	-0.733519	0.000550045	0.0269468
GB19079	LOC724829	immediate early response 3-interacting protein 1-like	FBgn0052069	-0.728239	3.9303e-05	0.00360264
-	LOC100576467	sex-regulated protein janus-A-like	-	-0.727759	3.69231e-05	0.00352406
-	LOC100576151	hypothetical protein LOC100576151	-	-0.722803	0.000347401	0.0192484
GB16528	LOC408674	uncharacterized MFS-type transporter C19orf28 homolog	-	-0.720382	0.000388947	0.0209353
-	LOC100576219	hypothetical LOC100576219	-	-0.71627	0.00113572	0.0455172
GB14621	LOC724488	protein lethal(2)essential for life-like	FBgn0011296	-0.711396	1.73594e-05	0.00198412
-	LOC100578129	hypothetical protein LOC100578129	-	-0.706214	0.000937551	0.04056
GB15655	LOC726073	lethal (1) discs degenerate 4 ortholog	FBgn0001612	-0.706097	3.06523e-05	0.00298715
GB15851	LOC408729	hypothetical protein LOC408729	FBgn0052447	-0.702468	0.000125787	0.00902742
GB16790	LOC409897	probable multidrug resistance-associated protein lethal(2)03659-like	FBgn0034612	-0.696941	0.000335463	0.0189373
GB14954	GABA-B-R1	metabotropic GABA-B receptor subtype 1	FBgn0028924	-0.696224	5.55042e-05	0.00480241
GB14985	LOC408784	post-GPI attachment to proteins factor 2	FBgn0031284	-0.693703	4.38368e-05	0.00390232
GB11211	LOC724886	hypothetical protein LOC724886	-	-0.693589	0.00096142	0.0410323
-	LOC100576439	coiled-coil domain-containing protein 40-like	-	-0.692008	0.00127261	0.0489922
GB16781	LOC551978	dysbindin-A-like	FBgn0036819	-0.689822	5.52978e-05	0.00480241
GB15159	mtTFB2	mitochondrial transcription factor B2	FBgn0037778	-0.681814	0.000102872	0.00783946
GB10999	DMAP1	DNA methyltransferase 1 associated protein 1	FBgn0034537	-0.681225	0.000182488	0.0119508
GB18494	LOC408622	phenylalanine hydroxylase	FBgn0001208	-0.681153	0.00094808	0.0408247
-	Qbp-1	Queen brain-selective protein-1	-	-0.677042	0.000106466	0.00801349
GB16433	LOC724336	tRNA dimethylallyltransferase, mitochondrial-like	FBgn0043799	-0.676329	0.000298479	0.0176007
GB16304	mmd	mind-meld	FBgn0041109	-0.674762	5.30029e-05	0.00467335
GB16559	RpII140	RNA polymerase II 140kD subunit	FBgn0003276	-0.673589	0.000327768	0.0186505
GB16010	LOC551987	putative RNA-binding protein Luc7-like 2-like	FBgn0036734	-0.672353	6.00043e-05	0.00502714
GB15594	LOC411116	nephrin-like	-	-0.67144	0.001027	0.0428287
GB12217	LOC409788	SAFB-like transcription modulator-like	-	-0.671052	0.000103307	0.00783946
GB17130	MED27	mediator of RNA polymerase II transcription subunit 27	FBgn0037359	-0.670624	7.65814e-05	0.00616514
GB16273	LOC552583	guanosine-3',5'-bis(diphosphate) 3'-pyrophosphohydrolase MESH1-like	FBgn0039650	-0.668717	0.000156369	0.0106446
GB19941	ebony	ebony protein	FBgn0000527	-0.663714	0.000114153	0.0083875
GB18800	LOC408272	monocarboxylate transporter 9-like	FBgn0031010	-0.656992	0.00117322	0.0464173
GB14144	Srp54	splicing factor Srp54	FBgn0024285	-0.656962	0.000127223	0.00906027
GB14771	rho-7	rhomboid-7	FBgn0033672	-0.655478	0.000128639	0.00909118
GB12698	VhaAC39	vacuolar H[+]-ATPase C39 subunit	FBgn0028665	-0.653273	0.00013289	0.00932039
GB18313	PPO	phenoloxidase subunit A3	FBgn0033367	-0.652059	0.000220365	0.0137847
-	LOC726308	UPF0459 protein CG10681-like	-	-0.650945	0.000262704	0.0158962
GB19146	LOC726515	hypothetical protein LOC726515	-	-0.648618	0.000247424	0.015271
GB16464	LOC408950	malate dehydrogenase, mitochondrial-like	FBgn0038587	-0.647427	9.53386e-05	0.00741719
GB14690	LOC552710	asparagine synthetase domain-containing protein CG17486 ortholog	FBgn0032997	-0.647054	0.000364866	0.0198702
GB13802	LOC408604	TBC1 domain family member 13-like	FBgn0035916	-0.639191	0.000146645	0.0100566
GB14466	LOC725803	chaoptin-like	FBgn0069968	-0.638914	0.000490825	0.0248309
-	LOC100576852	hypothetical protein LOC100576852	-	-0.638236	0.000996677	0.0422016
GB11973	Cyp4g11	cytochrome P450 4G11	FBgn0030304	-0.637768	0.00108345	0.0449802
GB13102	Rbsn-5	rabenosyn-5	FBgn0031991	-0.63756	0.000930176	0.0404299
GB15308	LOC552039	hypothetical protein LOC552039	FBgn0030060	-0.634576	0.000560962	0.0271463
-	LOC100578817	dihydropyrimidinase-like	-	-0.63446	0.000210202	0.0135142
GB15261	RpL3	ribosomal protein L3	FBgn0020910	-0.63205	0.000170103	0.0113296
GB19693	LOC410566	putative inorganic phosphate cotransporter-like	FBgn0010497	-0.631889	0.000237996	0.0147877
GB11133	ics	icarus	FBgn0028546	-0.628215	0.000566407	0.0271463
GB17161	LOC726378	hypothetical protein LOC726378	FBgn0051038	-0.627728	0.000328368	0.0186505
-	LOC100577163	slit homolog 2 protein-like	-	-0.624221	0.000291519	0.0174121
GB16465	LOC409087	d-beta-hydroxybutyrate dehydrogenase, mitochondrial-like	FBgn0033679	-0.615307	0.000563841	0.0271463
GB19930	LOC409487	glutamine-dependent NAD(+) synthetase	FBgn0030512	-0.615298	0.00127397	0.0489922
GB17706	LOC725587	hypothetical protein LOC725587	FBgn0034000	-0.612229	0.000456218	0.0234648
GB11370	LOC725122	hypothetical protein LOC725122	FBgn0051664	-0.610828	0.000349291	0.0192484
-	LOC100578521	hypothetical protein LOC100578521	-	-0.607295	0.000443524	0.0229394
-	LOC726664	alpha-tubulin N-acetyltransferase-like	-	-0.605264	0.000648333	0.0306625
GB10002	LOC724563	hypothetical protein LOC724563	FBgn0039527	-0.600613	0.000831305	0.037422
GB12822	LOC409016	hypothetical protein LOC409016	FBgn0043806	-0.598575	0.000418489	0.0221393
-	LOC100579052	mitochondrial-processing peptidase subunit beta-like	-	-0.598367	0.000772968	0.0356027
GB12436	trio	trio protein	FBgn0024277	-0.598297	0.000344823	0.0192484
GB15640	SP13	serine protease 13	FBgn0003450	-0.596218	0.000737785	0.0343237
GB17139	LOC724630	UPF0414 transmembrane protein C20orf30 homolog	FBgn0032871	-0.59558	0.000535305	0.0266444
GB11655	Scsalpha	succinyl coenzyme A synthetase alpha subunit	FBgn0004888	-0.591249	0.000540711	0.0267695
GB12261	CycH	cyclin H	FBgn0022936	-0.591242	0.000405872	0.0215952
GB13796	LOC409620	vacuolar protein sorting-associated protein 8 homolog	FBgn0035704	-0.588643	0.000777043	0.0356132
GB13432	LOC412277	mRNA cap guanine-N7 methyltransferase-like	FBgn0001974	-0.582005	0.000961764	0.0410323
GB15108	SNF1A	SNF1A/AMP-activated protein kinase	FBgn0023169	-0.574679	0.000881982	0.0388828
-	LOC100576234	hypothetical protein LOC100576234	-	-0.566351	0.00113167	0.0455172
-	LOC100576614	hypothetical protein LOC100576614	-	-0.566055	0.00111814	0.0455172
GB10958	LOC414002	hypothetical protein LOC414002	FBgn0033019	-0.561696	0.00100843	0.0424367
GB19995	LOC412197	protein lethal(2)essential for life-like	-	-0.556281	0.00113409	0.0455172
GB18497	LOC408328	elongation factor Tu, mitochondrial-like	FBgn0024556	-0.555922	0.00112546	0.0455172
GB10010	HDAC4	histone deacetylase 4	FBgn0041210	-0.546076	0.0012561	0.0488613
GB14740	LOC551496	hypothetical LOC551496	FBgn0033593	-0.52711	0.0011452	0.0456992
GB10469	IGFn3-13	immunoglobulin-like and fibronectin type III domain containing 13	FBgn0025878	0.59721	0.00127659	0.0489922
GB12643	Pvf1	PDGF- and VEGF-related factor 1	FBgn0030964	0.597358	0.00130707	0.0495268
GB17619	deltaCOP	delta-coatomer protein	FBgn0028969	0.609975	0.0011134	0.0455172
GB14956	LOC408650	inositol oxygenase-like	FBgn0036262	0.611042	0.000784616	0.0357831
GB19444	LOC724870	NADPH--cytochrome P450 reductase-like	FBgn0015623	0.611197	0.000751078	0.0347674
-	LOC727622	probable aspartate aminotransferase, cytoplasmic-like	-	0.624861	0.000550113	0.0269468
GB16387	LOC726392	sodium-independent sulfate anion transporter-like	-	0.635075	0.000568847	0.0271463
GB10732	LOC551763	hypoxia up-regulated protein 1-like	FBgn0023529	0.63515	0.000559879	0.0271463
-	LOC727502	hypothetical protein LOC727502	-	0.636502	0.00116744	0.046387
GB17801	LOC408678	OTU domain-containing protein 7B-like	-	0.644429	0.000842561	0.0375021
GB12374	LOC551395	acetyl-CoA acetyltransferase, cytosolic-like	FBgn0035203	0.655992	0.000378951	0.0205165
GB13382	LOC726312	hypothetical protein LOC726312	FBgn0052536	0.66232	0.000347013	0.0192484
GB10657	LOC408904	non-specific lipid-transfer protein-like	FBgn0032715	0.670057	0.000310677	0.0179766
GB19741	LOC724123	translation initiation factor eIF-2B subunit delta-like	FBgn0034858	0.683049	0.000261974	0.0158962
-	LOC100576673	hypothetical protein LOC100576673	-	0.689571	0.00128099	0.0489922
GB18312	LOC406114	alpha-amylase	FBgn0000079	0.694086	0.000876857	0.0388419
GB19582	serpin-5	serine protease inhibitor 5	FBgn0028984	0.696837	0.000138353	0.0096306
GB15498	Lsd-1	lipid storage droplets surface-binding protein 1	FBgn0039114	0.70955	0.000107638	0.0080364
GB19017	Hbg3	alpha-glucosidase	FBgn0033296	0.71188	0.000165021	0.0110708
GB15235	LOC552326	hypothetical protein LOC552326	-	0.714803	0.000439699	0.0228693
-	LOC552041	hypothetical protein LOC552041	-	0.71878	0.000720137	0.0338428
GB10196	MsrA	methionine sulphoxide reductase A	FBgn0000565	0.73787	7.26796e-05	0.00600775
GB16507	LOC408643	hypothetical protein LOC408643	FBgn0033188	0.74092	7.65043e-05	0.00616514
GB10188	LOC551572	hypothetical protein LOC551572	-	0.744591	0.00118046	0.0465052
GB19151	LOC409868	matrix metalloproteinase-14-like	FBgn0035049	0.74714	0.000821701	0.0372907
GB17450	LOC409367	calcyphosin-like protein-like	FBgn0038088	0.751132	0.000109668	0.00812246
GB14494	LOC411700	heat shock protein 83-like	FBgn0001233	0.761146	0.000731107	0.0341848
GB12470	LOC409023	methylthioribose-1-phosphate isomerase-like	FBgn0039849	0.763381	6.02735e-05	0.00502714
GB10781	TfIIFbeta	transcription factor TFIIFbeta	FBgn0010421	0.788393	0.00043688	0.0228511
GB18489	LOC408696	hypothetical LOC408696	-	0.817565	1.18596e-05	0.00144469
GB10995	LOC725594	hypothetical protein LOC725594	FBgn0053205	0.83832	1.31249e-05	0.00155782
GB17047	LOC727135	hypothetical protein LOC727135	-	0.841706	0.000890317	0.0390643
GB12949	Pgd	6-phosphogluconate dehydrogenase, decarboxylating	FBgn0004654	0.844709	2.66905e-05	0.00268588
GB16998	LOC552206	ATP-dependent RNA helicase me31b ortholog	FBgn0004419	0.85203	3.73208e-05	0.00352568
GB16364	NPF	neuropeptide F	-	0.852449	0.000291444	0.0174121
GB12952	LOC413314	contactin-5-like	FBgn0030174	0.852966	0.000319186	0.0183542
GB13981	Pdp1	PAR-domain protein 1	-	0.889536	4.1557e-05	0.00377191
GB16720	LOC408905	hypothetical protein LOC408905	FBgn0032688	0.88992	0.000425838	0.0224001
GB18468	Pban	pheromone biosynthesis-activating neuropeptide	-	0.908245	0.000183303	0.0119508
GB14481	LOC412074	probable cation-transporting ATPase 13A3-like	FBgn0052000	0.921508	1.11235e-06	0.000187238
GB18129	LOC411458	histone-arginine methyltransferase CARMER-like	FBgn0037770	0.924781	0.00131066	0.0495268
GB11969	LOC412166	acyl-CoA Delta(11) desaturase-like	FBgn0043044	0.934848	6.06129e-07	0.00011003
GB19264	Per	period circadian protein	FBgn0003068	0.948667	2.60875e-06	0.000395932
GB12799	LOC726733	cysteine-rich protein 1-like	FBgn0039055	0.970187	2.82294e-05	0.00281019
GB15506	LOC412458	dehydrogenase/reductase SDR family member 11-like	FBgn0030073	0.978835	1.67123e-07	3.68388e-05
GB18751	LOC552734	hypothetical protein LOC552734	FBgn0038381	0.97962	2.72999e-07	5.61649e-05
GB18933	AmCG12344	cys-loop ligand-gated ion channel subunit 12344	FBgn0033558	0.980136	0.00120338	0.0472073
GB16326	LOC413128	putative ferric-chelate reductase 1 homolog	FBgn0034067	0.98437	0.000123733	0.0089494
GB14247	SP2	serine protease 2	FBgn0027930	1.00723	2.95838e-06	0.000441754
GB13229	LOC410204	hypothetical protein LOC410204	FBgn0083919	1.04301	1.99576e-06	0.000313165
GB10542	LOC724431	probable dolichyl-P-Man:Man(7)GlcNAc(2)-PP-dolichyl-alpha-1,6-mannosyltransferase-like	FBgn0037743	1.04596	3.8964e-05	0.00360264
GB19708	LOC411167	cysteinyl-tRNA synthetase, cytoplasmic-like	FBgn0027091	1.10272	7.2381e-08	1.76343e-05
-	LOC100578213	hypothetical protein LOC100578213	-	1.12595	3.65822e-05	0.00352406
-	LOC100577733	hypothetical LOC100577733	-	1.21094	0.000142907	0.00987337
GB14062	Sox14	Sox box protein 14	FBgn0005612	1.23963	9.36644e-06	0.00117182
GB13330	LOC726421	membrane metallo-endopeptidase-like 1-like	-	1.24975	2.05877e-05	0.00222019
GB15832	LOC412655	hypothetical protein LOC412655	FBgn0022768	1.25722	1.58149e-05	0.00183018
GB10896	LOC411622	hypothetical protein LOC411622	FBgn0051997	1.26573	6.22687e-06	0.000860423
GB12004	Jra	Jun-related antigen	FBgn0001291	1.27764	2.59597e-06	0.000395932
-	LOC726343	hypothetical LOC726343	-	1.36961	4.67796e-07	8.88196e-05
-	LOC100579032	hypothetical LOC100579032	-	1.48419	9.71089e-06	0.00119871
-	LOC100576185	hypothetical protein LOC100576185	-	1.62461	9.80125e-05	0.00756167
GB16876	Imp	IGF-II mRNA-binding protein	FBgn0030235	1.63346	3.09293e-08	8.42187e-06
-	LOC100578815	hypothetical LOC100578815	-	1.74039	2.28519e-05	0.0023507
-	LOC100578070	hypothetical protein LOC100578070	-	1.95276	0.000115728	0.00843631
-	LOC100577361	hypothetical LOC100577361	-	1.98732	1.30219e-05	0.00155782
-	LOC100576835	potassium voltage-gated channel subfamily KQT member 1-like	-	2.07743	0.000176623	0.0116798
-	LOC724275	hypothetical protein LOC724275	-	2.20929	4.57311e-12	1.96694e-09
GB19360	exu	maternal protein exuperantia	FBgn0000615	2.23927	0.00122875	0.047999
-	LOC100578973	hypothetical LOC100578973	-	2.25568	3.75569e-08	9.93433e-06
GB18541	LOC725697	hypothetical protein LOC725697	FBgn0004795	2.93305	1.65885e-06	0.000264786
-	LOC725838	hypothetical protein LOC725838	-	3.09666	7.10693e-08	1.76343e-05
GB18917	LOC725718	cofilin/actin-depolymerizing factor homolog	FBgn0011726	3.24956	0.000215851	0.0137817
GB19646	LOC410266	replication factor C subunit 5-like	FBgn0032244	3.28307	1.3559e-10	4.64924e-08
-	LOC100576697	hypothetical protein LOC100576697	-	3.89814	3.03969e-17	2.16472e-14
GB14384	LOC726864	hypothetical protein LOC726864	FBgn0031646	4.25662	3.18902e-11	1.13554e-08
GB18432	LOC724467	iron-sulfur cluster assembly 2 homolog, mitochondrial-like	FBgn0039205	4.92302	2.6523e-32	6.13874e-29
-	LOC100577819	hypothetical protein LOC100577819	-	Inf	5.71035e-05	0.00489504
